# Supplementary material for: The Human ApoE4 Variant Reduces Functional Recovery and Neuronal Sprouting After Incomplete Spinal Cord Injury in Male Mice
Source: Front Cell Neurosci. 2021 Feb 18;15:626192. doi: 10.3389/fncel.2021.626192 (PMC7930340; doi:10.3389/fncel.2021.626192)
Supplement: Supplementary Table 1 — Differentially expressed genes between ApoE4 and ApoE3 mice 7 and 21 days after spinal cord injury (see Excel file attached). [file Table_1.xlsx]

## Sheet: Suppl Table 1 DEGs
Comparison	NCBI_official_symbol	NCBI gene description	Value
(E3M-7dpi-lesion) vs (E4M-7dpi-lesion)	APOC2	apolipoprotein C-II	3.32396
(E3M-7dpi-lesion) vs (E4M-7dpi-lesion)	SLC47A1	solute carrier family 47, member 1	1.99928
(E3M-7dpi-lesion) vs (E4M-7dpi-lesion)	LOC115488051	U1 spliceosomal RNA	1.85627
(E3M-7dpi-lesion) vs (E4M-7dpi-lesion)	G530011O06RIK	RIKEN cDNA G530011O06 gene	1.44967
(E3M-7dpi-lesion) vs (E4M-7dpi-lesion)	OASL1	2'-5' oligoadenylate synthetase-like 1	1.43928
(E3M-7dpi-lesion) vs (E4M-7dpi-lesion)	RSAD2	radical S-adenosyl methionine domain containing 2	1.32969
(E3M-7dpi-lesion) vs (E4M-7dpi-lesion)	ZBP1	Z-DNA binding protein 1	1.32923
(E3M-7dpi-lesion) vs (E4M-7dpi-lesion)	CXCL10	chemokine (C-X-C motif) ligand 10	1.32671
(E3M-7dpi-lesion) vs (E4M-7dpi-lesion)	MID1	midline 1	1.3261
(E3M-7dpi-lesion) vs (E4M-7dpi-lesion)	C5AR2	complement component 5a receptor 2	1.32016
(E3M-7dpi-lesion) vs (E4M-7dpi-lesion)	IFIT1	interferon-induced protein with tetratricopeptide repeats 1	1.23513
(E3M-7dpi-lesion) vs (E4M-7dpi-lesion)	IFI206	interferon activated gene 206	1.23052
(E3M-7dpi-lesion) vs (E4M-7dpi-lesion)	IFIT3	interferon-induced protein with tetratricopeptide repeats 3	1.21093
(E3M-7dpi-lesion) vs (E4M-7dpi-lesion)	RN7S1	7S RNA 1	1.18051
(E3M-7dpi-lesion) vs (E4M-7dpi-lesion)	LILRA6	leukocyte immunoglobulin-like receptor, subfamily A (with TM domain), member 6	1.17859
(E3M-7dpi-lesion) vs (E4M-7dpi-lesion)	GM4951	predicted gene 4951	1.17496
(E3M-7dpi-lesion) vs (E4M-7dpi-lesion)	IFIT2	interferon-induced protein with tetratricopeptide repeats 2	1.17212
(E3M-7dpi-lesion) vs (E4M-7dpi-lesion)	MX1	MX dynamin-like GTPase 1	1.16589
(E3M-7dpi-lesion) vs (E4M-7dpi-lesion)	RN7S2	7S RNA 2	1.16433
(E3M-7dpi-lesion) vs (E4M-7dpi-lesion)	OAS3	2'-5' oligoadenylate synthetase 3	1.1312
(E3M-7dpi-lesion) vs (E4M-7dpi-lesion)	IFIT3B	interferon-induced protein with tetratricopeptide repeats 3B	1.05878
(E3M-7dpi-lesion) vs (E4M-7dpi-lesion)	CCL12	chemokine (C-C motif) ligand 12	1.05686
(E3M-7dpi-lesion) vs (E4M-7dpi-lesion)	IIGP1	interferon inducible GTPase 1	1.00008
(E3M-7dpi-lesion) vs (E4M-7dpi-lesion)	PHF11D	PHD finger protein 11D	0.967631
(E3M-7dpi-lesion) vs (E4M-7dpi-lesion)	IRF7	interferon regulatory factor 7	0.949772
(E3M-7dpi-lesion) vs (E4M-7dpi-lesion)	ISG15	ISG15 ubiquitin-like modifier	0.915675
(E3M-7dpi-lesion) vs (E4M-7dpi-lesion)	OASL2	2'-5' oligoadenylate synthetase-like 2	0.870207
(E3M-7dpi-lesion) vs (E4M-7dpi-lesion)	IFI211	interferon activated gene 211	0.867541
(E3M-7dpi-lesion) vs (E4M-7dpi-lesion)	CDK5RAP1	CDK5 regulatory subunit associated protein 1	0.849176
(E3M-7dpi-lesion) vs (E4M-7dpi-lesion)	HCRTR1	hypocretin (orexin) receptor 1	0.841559
(E3M-7dpi-lesion) vs (E4M-7dpi-lesion)	RTP4	receptor transporter protein 4	0.841218
(E3M-7dpi-lesion) vs (E4M-7dpi-lesion)	GEMIN4	gem nuclear organelle associated protein 4	0.814089
(E3M-7dpi-lesion) vs (E4M-7dpi-lesion)	GBP6	guanylate binding protein 6	0.808198
(E3M-7dpi-lesion) vs (E4M-7dpi-lesion)	EFCAB12	EF-hand calcium binding domain 12	0.766732
(E3M-7dpi-lesion) vs (E4M-7dpi-lesion)	USP18	ubiquitin specific peptidase 18	0.759048
(E3M-7dpi-lesion) vs (E4M-7dpi-lesion)	IFI205	interferon activated gene 205	0.749601
(E3M-7dpi-lesion) vs (E4M-7dpi-lesion)	IFI204	interferon activated gene 204	0.736793
(E3M-7dpi-lesion) vs (E4M-7dpi-lesion)	PERP	PERP, TP53 apoptosis effector	0.730792
(E3M-7dpi-lesion) vs (E4M-7dpi-lesion)	BPIFC	BPI fold containing family C	0.72669
(E3M-7dpi-lesion) vs (E4M-7dpi-lesion)	TLL1	tolloid-like	0.714716
(E3M-7dpi-lesion) vs (E4M-7dpi-lesion)	TGTP1	T cell specific GTPase 1	0.704829
(E3M-7dpi-lesion) vs (E4M-7dpi-lesion)	PAK6	p21 (RAC1) activated kinase 6	0.698507
(E3M-7dpi-lesion) vs (E4M-7dpi-lesion)	IFI203	interferon activated gene 203	0.680565
(E3M-7dpi-lesion) vs (E4M-7dpi-lesion)	SAMD9L	sterile alpha motif domain containing 9-like	0.680277
(E3M-7dpi-lesion) vs (E4M-7dpi-lesion)	IGTP	interferon gamma induced GTPase	0.677788
(E3M-7dpi-lesion) vs (E4M-7dpi-lesion)	GBP2	guanylate binding protein 2	0.676004
(E3M-7dpi-lesion) vs (E4M-7dpi-lesion)	LCN2	lipocalin 2	0.674745
(E3M-7dpi-lesion) vs (E4M-7dpi-lesion)	MMP3	matrix metallopeptidase 3	0.6711
(E3M-7dpi-lesion) vs (E4M-7dpi-lesion)	GABRG3	gamma-aminobutyric acid (GABA) A receptor, subunit gamma 3	0.663837
(E3M-7dpi-lesion) vs (E4M-7dpi-lesion)	FAM135B	family with sequence similarity 135, member B	0.653224
(E3M-7dpi-lesion) vs (E4M-7dpi-lesion)	H2-T24	histocompatibility 2, T region locus 24	0.652823
(E3M-7dpi-lesion) vs (E4M-7dpi-lesion)	TBC1D9	TBC1 domain family, member 9	0.646099
(E3M-7dpi-lesion) vs (E4M-7dpi-lesion)	IFI47	interferon gamma inducible protein 47	0.644183
(E3M-7dpi-lesion) vs (E4M-7dpi-lesion)	9330104G04RIK	RIKEN cDNA 9330104G04 gene	0.633125
(E3M-7dpi-lesion) vs (E4M-7dpi-lesion)	EFNA3	ephrin A3	0.624252
(E3M-7dpi-lesion) vs (E4M-7dpi-lesion)	CPZ	carboxypeptidase Z	0.611315
(E3M-7dpi-lesion) vs (E4M-7dpi-lesion)	IRGM1	immunity-related GTPase family M member 1	0.610291
(E3M-7dpi-lesion) vs (E4M-7dpi-lesion)	CCN5	cellular communication network factor 5	0.608915
(E3M-7dpi-lesion) vs (E4M-7dpi-lesion)	TMEM254A	transmembrane protein 254a	0.607325
(E3M-7dpi-lesion) vs (E4M-7dpi-lesion)	IFI209	interferon activated gene 209	0.60699
(E3M-7dpi-lesion) vs (E4M-7dpi-lesion)	KCNJ11	potassium inwardly rectifying channel, subfamily J, member 11	0.599044
(E3M-7dpi-lesion) vs (E4M-7dpi-lesion)	IFI27L2A	interferon, alpha-inducible protein 27 like 2A	0.591026
(E3M-7dpi-lesion) vs (E4M-7dpi-lesion)	PARP9	poly (ADP-ribose) polymerase family, member 9	0.589445
(E3M-7dpi-lesion) vs (E4M-7dpi-lesion)	GBP7	guanylate binding protein 7	0.580883
(E3M-7dpi-lesion) vs (E4M-7dpi-lesion)	TMEM254B	transmembrane protein 254b	0.578024
(E3M-7dpi-lesion) vs (E4M-7dpi-lesion)	PARP14	poly (ADP-ribose) polymerase family, member 14	0.57465
(E3M-7dpi-lesion) vs (E4M-7dpi-lesion)	SCARA3	scavenger receptor class A, member 3	0.57308
(E3M-7dpi-lesion) vs (E4M-7dpi-lesion)	TMEM254C	transmembrane protein 254c	0.572913
(E3M-7dpi-lesion) vs (E4M-7dpi-lesion)	SFRP4	secreted frizzled-related protein 4	0.572779
(E3M-7dpi-lesion) vs (E4M-7dpi-lesion)	SCARA5	scavenger receptor class A, member 5	0.565603
(E3M-7dpi-lesion) vs (E4M-7dpi-lesion)	ARHGAP36	Rho GTPase activating protein 36	0.564187
(E3M-7dpi-lesion) vs (E4M-7dpi-lesion)	USP29	ubiquitin specific peptidase 29	0.558227
(E3M-7dpi-lesion) vs (E4M-7dpi-lesion)	SLFN5	schlafen 5	0.558126
(E3M-7dpi-lesion) vs (E4M-7dpi-lesion)	ERBB4	erb-b2 receptor tyrosine kinase 4	0.552723
(E3M-7dpi-lesion) vs (E4M-7dpi-lesion)	MMP13	matrix metallopeptidase 13	0.534178
(E3M-7dpi-lesion) vs (E4M-7dpi-lesion)	NRG3	neuregulin 3	0.526742
(E3M-7dpi-lesion) vs (E4M-7dpi-lesion)	ITGBL1	integrin, beta-like 1	0.519697
(E3M-7dpi-lesion) vs (E4M-7dpi-lesion)	GBP5	guanylate binding protein 5	0.516979
(E3M-7dpi-lesion) vs (E4M-7dpi-lesion)	PRMT8	protein arginine N-methyltransferase 8	0.515203
(E3M-7dpi-lesion) vs (E4M-7dpi-lesion)	GREM2	gremlin 2, DAN family BMP antagonist	0.504623
(E3M-7dpi-lesion) vs (E4M-7dpi-lesion)	OAS1A	2'-5' oligoadenylate synthetase 1A	0.504426
(E3M-7dpi-lesion) vs (E4M-7dpi-lesion)	A330074K22RIK	RIKEN cDNA A330074K22 gene	0.503629
(E3M-7dpi-lesion) vs (E4M-7dpi-lesion)	LRRN3	leucine rich repeat protein 3, neuronal	0.500001
(E3M-7dpi-lesion) vs (E4M-7dpi-lesion)	ECEL1	endothelin converting enzyme-like 1	0.498377
(E3M-7dpi-lesion) vs (E4M-7dpi-lesion)	SCN3B	sodium channel, voltage-gated, type III, beta	0.492757
(E3M-7dpi-lesion) vs (E4M-7dpi-lesion)	D430020J02RIK	RIKEN cDNA D430020J02 gene	0.491707
(E3M-7dpi-lesion) vs (E4M-7dpi-lesion)	FAM169A	family with sequence similarity 169, member A	0.487995
(E3M-7dpi-lesion) vs (E4M-7dpi-lesion)	SLFN8	schlafen 8	0.486541
(E3M-7dpi-lesion) vs (E4M-7dpi-lesion)	FRMPD4	FERM and PDZ domain containing 4	0.48637
(E3M-7dpi-lesion) vs (E4M-7dpi-lesion)	SLC7A14	solute carrier family 7 (cationic amino acid transporter, y+ system), member 14	0.485788
(E3M-7dpi-lesion) vs (E4M-7dpi-lesion)	CALCA	calcitonin/calcitonin-related polypeptide, alpha	0.483754
(E3M-7dpi-lesion) vs (E4M-7dpi-lesion)	SERPINI1	serine (or cysteine) peptidase inhibitor, clade I, member 1	0.482966
(E3M-7dpi-lesion) vs (E4M-7dpi-lesion)	GLRA1	glycine receptor, alpha 1 subunit	0.479344
(E3M-7dpi-lesion) vs (E4M-7dpi-lesion)	CELF4	CUGBP, Elav-like family member 4	0.47849
(E3M-7dpi-lesion) vs (E4M-7dpi-lesion)	STAT2	signal transducer and activator of transcription 2	0.477982
(E3M-7dpi-lesion) vs (E4M-7dpi-lesion)	DDIT3	DNA-damage inducible transcript 3	0.475947
(E3M-7dpi-lesion) vs (E4M-7dpi-lesion)	DDX58	DEAD (Asp-Glu-Ala-Asp) box polypeptide 58	0.471952
(E3M-7dpi-lesion) vs (E4M-7dpi-lesion)	CACNA2D1	calcium channel, voltage-dependent, alpha2/delta subunit 1	0.470547
(E3M-7dpi-lesion) vs (E4M-7dpi-lesion)	MLLT11	myeloid/lymphoid or mixed-lineage leukemia; translocated to, 11	0.466093
(E3M-7dpi-lesion) vs (E4M-7dpi-lesion)	ZFP612	zinc finger protein 612	0.465516
(E3M-7dpi-lesion) vs (E4M-7dpi-lesion)	LBP	lipopolysaccharide binding protein	0.464411
(E3M-7dpi-lesion) vs (E4M-7dpi-lesion)	PCDHB9	protocadherin beta 9	0.460953
(E3M-7dpi-lesion) vs (E4M-7dpi-lesion)	CHIL1	chitinase-like 1	0.460821
(E3M-7dpi-lesion) vs (E4M-7dpi-lesion)	ITIH3	inter-alpha trypsin inhibitor, heavy chain 3	0.452533
(E3M-7dpi-lesion) vs (E4M-7dpi-lesion)	SCG5	secretogranin V	0.449564
(E3M-7dpi-lesion) vs (E4M-7dpi-lesion)	CALN1	calneuron 1	0.447968
(E3M-7dpi-lesion) vs (E4M-7dpi-lesion)	FSTL5	follistatin-like 5	0.446673
(E3M-7dpi-lesion) vs (E4M-7dpi-lesion)	DTX3L	deltex 3-like, E3 ubiquitin ligase	0.444721
(E3M-7dpi-lesion) vs (E4M-7dpi-lesion)	IRGM2	immunity-related GTPase family M member 2	0.444199
(E3M-7dpi-lesion) vs (E4M-7dpi-lesion)	MAP3K9	mitogen-activated protein kinase kinase kinase 9	0.443142
(E3M-7dpi-lesion) vs (E4M-7dpi-lesion)	DUSP26	dual specificity phosphatase 26 (putative)	0.441946
(E3M-7dpi-lesion) vs (E4M-7dpi-lesion)	STAT1	signal transducer and activator of transcription 1	0.439867
(E3M-7dpi-lesion) vs (E4M-7dpi-lesion)	ABCB1A	ATP-binding cassette, sub-family B (MDR/TAP), member 1A	0.43896
(E3M-7dpi-lesion) vs (E4M-7dpi-lesion)	SV2C	synaptic vesicle glycoprotein 2c	0.433091
(E3M-7dpi-lesion) vs (E4M-7dpi-lesion)	HPCA	hippocalcin	0.432787
(E3M-7dpi-lesion) vs (E4M-7dpi-lesion)	TREX1	three prime repair exonuclease 1	0.43008
(E3M-7dpi-lesion) vs (E4M-7dpi-lesion)	SLC6A5	solute carrier family 6 (neurotransmitter transporter, glycine), member 5	0.429658
(E3M-7dpi-lesion) vs (E4M-7dpi-lesion)	SYT4	synaptotagmin IV	0.428624
(E3M-7dpi-lesion) vs (E4M-7dpi-lesion)	DOC2B	double C2, beta	0.4275
(E3M-7dpi-lesion) vs (E4M-7dpi-lesion)	CBLN1	cerebellin 1 precursor protein	0.426687
(E3M-7dpi-lesion) vs (E4M-7dpi-lesion)	HTR2C	5-hydroxytryptamine (serotonin) receptor 2C	0.422998
(E3M-7dpi-lesion) vs (E4M-7dpi-lesion)	GJB2	gap junction protein, beta 2	0.422729
(E3M-7dpi-lesion) vs (E4M-7dpi-lesion)	GPRIN1	G protein-regulated inducer of neurite outgrowth 1	0.422322
(E3M-7dpi-lesion) vs (E4M-7dpi-lesion)	ATP2B3	ATPase, Ca++ transporting, plasma membrane 3	0.418256
(E3M-7dpi-lesion) vs (E4M-7dpi-lesion)	ZNFX1	zinc finger, NFX1-type containing 1	0.417486
(E3M-7dpi-lesion) vs (E4M-7dpi-lesion)	NRIP3	nuclear receptor interacting protein 3	0.415361
(E3M-7dpi-lesion) vs (E4M-7dpi-lesion)	GABBR2	gamma-aminobutyric acid (GABA) B receptor, 2	0.414176
(E3M-7dpi-lesion) vs (E4M-7dpi-lesion)	HELZ2	helicase with zinc finger 2, transcriptional coactivator	0.413168
(E3M-7dpi-lesion) vs (E4M-7dpi-lesion)	SNAP25	synaptosomal-associated protein 25	0.403189
(E3M-7dpi-lesion) vs (E4M-7dpi-lesion)	TMEM179	transmembrane protein 179	0.403097
(E3M-7dpi-lesion) vs (E4M-7dpi-lesion)	VTA1	vesicle (multivesicular body) trafficking 1	0.401787
(E3M-7dpi-lesion) vs (E4M-7dpi-lesion)	PCBP3	poly(rC) binding protein 3	0.399534
(E3M-7dpi-lesion) vs (E4M-7dpi-lesion)	ESRRG	estrogen-related receptor gamma	0.399475
(E3M-7dpi-lesion) vs (E4M-7dpi-lesion)	TOR3A	torsin family 3, member A	0.397282
(E3M-7dpi-lesion) vs (E4M-7dpi-lesion)	GAD1	glutamate decarboxylase 1	0.397015
(E3M-7dpi-lesion) vs (E4M-7dpi-lesion)	MPPED1	metallophosphoesterase domain containing 1	0.391972
(E3M-7dpi-lesion) vs (E4M-7dpi-lesion)	PPARGC1A	peroxisome proliferative activated receptor, gamma, coactivator 1 alpha	0.391434
(E3M-7dpi-lesion) vs (E4M-7dpi-lesion)	CPXM1	carboxypeptidase X 1 (M14 family)	0.391331
(E3M-7dpi-lesion) vs (E4M-7dpi-lesion)	DZANK1	double zinc ribbon and ankyrin repeat domains 1	0.390408
(E3M-7dpi-lesion) vs (E4M-7dpi-lesion)	RIMS4	regulating synaptic membrane exocytosis 4	0.390302
(E3M-7dpi-lesion) vs (E4M-7dpi-lesion)	CPLX1	complexin 1	0.390268
(E3M-7dpi-lesion) vs (E4M-7dpi-lesion)	ADCY1	adenylate cyclase 1	0.389613
(E3M-7dpi-lesion) vs (E4M-7dpi-lesion)	ADCYAP1	adenylate cyclase activating polypeptide 1	0.389161
(E3M-7dpi-lesion) vs (E4M-7dpi-lesion)	SLC9A6	solute carrier family 9 (sodium/hydrogen exchanger), member 6	0.389153
(E3M-7dpi-lesion) vs (E4M-7dpi-lesion)	2021-09-06	septin 6	0.388478
(E3M-7dpi-lesion) vs (E4M-7dpi-lesion)	AI593442	expressed sequence AI593442	0.387395
(E3M-7dpi-lesion) vs (E4M-7dpi-lesion)	CYFIP2	cytoplasmic FMR1 interacting protein 2	0.385848
(E3M-7dpi-lesion) vs (E4M-7dpi-lesion)	HMGCS2	3-hydroxy-3-methylglutaryl-Coenzyme A synthase 2	0.385098
(E3M-7dpi-lesion) vs (E4M-7dpi-lesion)	AAK1	AP2 associated kinase 1	0.38439
(E3M-7dpi-lesion) vs (E4M-7dpi-lesion)	NRN1	neuritin 1	0.384129
(E3M-7dpi-lesion) vs (E4M-7dpi-lesion)	NBEA	neurobeachin	0.383523
(E3M-7dpi-lesion) vs (E4M-7dpi-lesion)	SYT3	synaptotagmin III	0.383364
(E3M-7dpi-lesion) vs (E4M-7dpi-lesion)	RBMS3	RNA binding motif, single stranded interacting protein	0.383361
(E3M-7dpi-lesion) vs (E4M-7dpi-lesion)	PLCE1	phospholipase C, epsilon 1	0.382952
(E3M-7dpi-lesion) vs (E4M-7dpi-lesion)	RAB15	RAB15, member RAS oncogene family	0.38281
(E3M-7dpi-lesion) vs (E4M-7dpi-lesion)	FAM155A	family with sequence similarity 155, member A	0.382226
(E3M-7dpi-lesion) vs (E4M-7dpi-lesion)	SGTB	small glutamine-rich tetratricopeptide repeat (TPR)-containing, beta	0.382034
(E3M-7dpi-lesion) vs (E4M-7dpi-lesion)	HTR2A	5-hydroxytryptamine (serotonin) receptor 2A	0.381403
(E3M-7dpi-lesion) vs (E4M-7dpi-lesion)	FRMPD3	FERM and PDZ domain containing 3	0.37969
(E3M-7dpi-lesion) vs (E4M-7dpi-lesion)	GADD45G	growth arrest and DNA-damage-inducible 45 gamma	-0.381441
(E3M-7dpi-lesion) vs (E4M-7dpi-lesion)	THBS2	thrombospondin 2	-0.382654
(E3M-7dpi-lesion) vs (E4M-7dpi-lesion)	FAM111A	family with sequence similarity 111, member A	-0.38337
(E3M-7dpi-lesion) vs (E4M-7dpi-lesion)	CARD19	caspase recruitment domain family, member 19	-0.385116
(E3M-7dpi-lesion) vs (E4M-7dpi-lesion)	PPP1R18	protein phosphatase 1, regulatory subunit 18	-0.385513
(E3M-7dpi-lesion) vs (E4M-7dpi-lesion)	FCRLS	Fc receptor-like S, scavenger receptor	-0.38618
(E3M-7dpi-lesion) vs (E4M-7dpi-lesion)	NEURL3	neuralized E3 ubiquitin protein ligase 3	-0.386392
(E3M-7dpi-lesion) vs (E4M-7dpi-lesion)	LSP1	lymphocyte specific 1	-0.386691
(E3M-7dpi-lesion) vs (E4M-7dpi-lesion)	RAB7B	RAB7B, member RAS oncogene family	-0.388775
(E3M-7dpi-lesion) vs (E4M-7dpi-lesion)	CXCR4	chemokine (C-X-C motif) receptor 4	-0.389481
(E3M-7dpi-lesion) vs (E4M-7dpi-lesion)	SLC7A7	solute carrier family 7 (cationic amino acid transporter, y+ system), member 7	-0.389714
(E3M-7dpi-lesion) vs (E4M-7dpi-lesion)	CD84	CD84 antigen	-0.391238
(E3M-7dpi-lesion) vs (E4M-7dpi-lesion)	TWF2	twinfilin actin binding protein 2	-0.391712
(E3M-7dpi-lesion) vs (E4M-7dpi-lesion)	KCTD11	potassium channel tetramerisation domain containing 11	-0.392347
(E3M-7dpi-lesion) vs (E4M-7dpi-lesion)	TGIF1	TGFB-induced factor homeobox 1	-0.394217
(E3M-7dpi-lesion) vs (E4M-7dpi-lesion)	TAGLN	transgelin	-0.394435
(E3M-7dpi-lesion) vs (E4M-7dpi-lesion)	ZFP276	zinc finger protein (C2H2 type) 276	-0.395032
(E3M-7dpi-lesion) vs (E4M-7dpi-lesion)	MSR1	macrophage scavenger receptor 1	-0.397942
(E3M-7dpi-lesion) vs (E4M-7dpi-lesion)	SGK1	serum/glucocorticoid regulated kinase 1	-0.397977
(E3M-7dpi-lesion) vs (E4M-7dpi-lesion)	SERPINA3N	serine (or cysteine) peptidase inhibitor, clade A, member 3N	-0.398724
(E3M-7dpi-lesion) vs (E4M-7dpi-lesion)	ANXA2	annexin A2	-0.399692
(E3M-7dpi-lesion) vs (E4M-7dpi-lesion)	TLR13	toll-like receptor 13	-0.400436
(E3M-7dpi-lesion) vs (E4M-7dpi-lesion)	TGFB1	transforming growth factor, beta 1	-0.401335
(E3M-7dpi-lesion) vs (E4M-7dpi-lesion)	AB124611	cDNA sequence AB124611	-0.402213
(E3M-7dpi-lesion) vs (E4M-7dpi-lesion)	CD74	CD74 antigen (invariant polypeptide of major histocompatibility complex, class II antigen-associated)	-0.402489
(E3M-7dpi-lesion) vs (E4M-7dpi-lesion)	P4HB	prolyl 4-hydroxylase, beta polypeptide	-0.405697
(E3M-7dpi-lesion) vs (E4M-7dpi-lesion)	EMP3	epithelial membrane protein 3	-0.406364
(E3M-7dpi-lesion) vs (E4M-7dpi-lesion)	LOXL1	lysyl oxidase-like 1	-0.407789
(E3M-7dpi-lesion) vs (E4M-7dpi-lesion)	TPCN2	two pore segment channel 2	-0.407886
(E3M-7dpi-lesion) vs (E4M-7dpi-lesion)	C1QB	complement component 1, q subcomponent, beta polypeptide	-0.407889
(E3M-7dpi-lesion) vs (E4M-7dpi-lesion)	PLK3	polo like kinase 3	-0.409037
(E3M-7dpi-lesion) vs (E4M-7dpi-lesion)	SRGN	serglycin	-0.409488
(E3M-7dpi-lesion) vs (E4M-7dpi-lesion)	CTSC	cathepsin C	-0.410676
(E3M-7dpi-lesion) vs (E4M-7dpi-lesion)	TCIRG1	T cell, immune regulator 1, ATPase, H+ transporting, lysosomal V0 protein A3	-0.410735
(E3M-7dpi-lesion) vs (E4M-7dpi-lesion)	TUBB6	tubulin, beta 6 class V	-0.411097
(E3M-7dpi-lesion) vs (E4M-7dpi-lesion)	LGALS1	lectin, galactose binding, soluble 1	-0.411123
(E3M-7dpi-lesion) vs (E4M-7dpi-lesion)	SULF1	sulfatase 1	-0.411396
(E3M-7dpi-lesion) vs (E4M-7dpi-lesion)	HEXA	hexosaminidase A	-0.412163
(E3M-7dpi-lesion) vs (E4M-7dpi-lesion)	DERL2	Der1-like domain family, member 2	-0.41219
(E3M-7dpi-lesion) vs (E4M-7dpi-lesion)	H2-AB1	histocompatibility 2, class II antigen A, beta 1	-0.412891
(E3M-7dpi-lesion) vs (E4M-7dpi-lesion)	GLIPR1	GLI pathogenesis-related 1 (glioma)	-0.413054
(E3M-7dpi-lesion) vs (E4M-7dpi-lesion)	FBLIM1	filamin binding LIM protein 1	-0.413354
(E3M-7dpi-lesion) vs (E4M-7dpi-lesion)	ACTA2	actin, alpha 2, smooth muscle, aorta	-0.413861
(E3M-7dpi-lesion) vs (E4M-7dpi-lesion)	KDELR2	KDEL (Lys-Asp-Glu-Leu) endoplasmic reticulum protein retention receptor 2	-0.41435
(E3M-7dpi-lesion) vs (E4M-7dpi-lesion)	PHLDA1	pleckstrin homology like domain, family A, member 1	-0.415081
(E3M-7dpi-lesion) vs (E4M-7dpi-lesion)	DHRS3	dehydrogenase/reductase (SDR family) member 3	-0.416287
(E3M-7dpi-lesion) vs (E4M-7dpi-lesion)	ARHGAP33	Rho GTPase activating protein 33	-0.417514
(E3M-7dpi-lesion) vs (E4M-7dpi-lesion)	SLC15A3	solute carrier family 15, member 3	-0.417597
(E3M-7dpi-lesion) vs (E4M-7dpi-lesion)	NINJ1	ninjurin 1	-0.422409
(E3M-7dpi-lesion) vs (E4M-7dpi-lesion)	MS4A7	membrane-spanning 4-domains, subfamily A, member 7	-0.423407
(E3M-7dpi-lesion) vs (E4M-7dpi-lesion)	C1QA	complement component 1, q subcomponent, alpha polypeptide	-0.423775
(E3M-7dpi-lesion) vs (E4M-7dpi-lesion)	B4GALT1	UDP-Gal:betaGlcNAc beta 1,4- galactosyltransferase, polypeptide 1	-0.424819
(E3M-7dpi-lesion) vs (E4M-7dpi-lesion)	FMNL1	formin-like 1	-0.424925
(E3M-7dpi-lesion) vs (E4M-7dpi-lesion)	PLEKHJ1	pleckstrin homology domain containing, family J member 1	-0.425
(E3M-7dpi-lesion) vs (E4M-7dpi-lesion)	GPR65	G-protein coupled receptor 65	-0.427049
(E3M-7dpi-lesion) vs (E4M-7dpi-lesion)	COL5A2	collagen, type V, alpha 2	-0.428585
(E3M-7dpi-lesion) vs (E4M-7dpi-lesion)	2700081O15RIK	RIKEN cDNA 2700081O15 gene	-0.4289
(E3M-7dpi-lesion) vs (E4M-7dpi-lesion)	CREB3L1	cAMP responsive element binding protein 3-like 1	-0.429457
(E3M-7dpi-lesion) vs (E4M-7dpi-lesion)	EMILIN2	elastin microfibril interfacer 2	-0.43023
(E3M-7dpi-lesion) vs (E4M-7dpi-lesion)	TTC7	tetratricopeptide repeat domain 7	-0.431376
(E3M-7dpi-lesion) vs (E4M-7dpi-lesion)	RCBTB2	regulator of chromosome condensation (RCC1) and BTB (POZ) domain containing protein 2	-0.435037
(E3M-7dpi-lesion) vs (E4M-7dpi-lesion)	CXCL16	chemokine (C-X-C motif) ligand 16	-0.43595
(E3M-7dpi-lesion) vs (E4M-7dpi-lesion)	IER5L	immediate early response 5-like	-0.442997
(E3M-7dpi-lesion) vs (E4M-7dpi-lesion)	COL3A1	collagen, type III, alpha 1	-0.4488
(E3M-7dpi-lesion) vs (E4M-7dpi-lesion)	LYZ1	lysozyme 1	-0.449146
(E3M-7dpi-lesion) vs (E4M-7dpi-lesion)	PPP2R3D	protein phosphatase 2 (formerly 2A), regulatory subunit B'', delta	-0.449337
(E3M-7dpi-lesion) vs (E4M-7dpi-lesion)	IER2	immediate early response 2	-0.452853
(E3M-7dpi-lesion) vs (E4M-7dpi-lesion)	GXYLT2	glucoside xylosyltransferase 2	-0.454714
(E3M-7dpi-lesion) vs (E4M-7dpi-lesion)	PQLC3	PQ loop repeat containing	-0.458134
(E3M-7dpi-lesion) vs (E4M-7dpi-lesion)	H2AX	H2A.X variant histone	-0.462087
(E3M-7dpi-lesion) vs (E4M-7dpi-lesion)	HMOX1	heme oxygenase 1	-0.464479
(E3M-7dpi-lesion) vs (E4M-7dpi-lesion)	ANXA1	annexin A1	-0.471585
(E3M-7dpi-lesion) vs (E4M-7dpi-lesion)	UCP2	uncoupling protein 2 (mitochondrial, proton carrier)	-0.472721
(E3M-7dpi-lesion) vs (E4M-7dpi-lesion)	ITGB5	integrin beta 5	-0.473284
(E3M-7dpi-lesion) vs (E4M-7dpi-lesion)	LOXL2	lysyl oxidase-like 2	-0.473896
(E3M-7dpi-lesion) vs (E4M-7dpi-lesion)	LAT2	linker for activation of T cells family, member 2	-0.476114
(E3M-7dpi-lesion) vs (E4M-7dpi-lesion)	PIEZO1	piezo-type mechanosensitive ion channel component 1	-0.476744
(E3M-7dpi-lesion) vs (E4M-7dpi-lesion)	PLOD2	procollagen lysine, 2-oxoglutarate 5-dioxygenase 2	-0.47745
(E3M-7dpi-lesion) vs (E4M-7dpi-lesion)	MAFB	v-maf musculoaponeurotic fibrosarcoma oncogene family, protein B (avian)	-0.478051
(E3M-7dpi-lesion) vs (E4M-7dpi-lesion)	COL4A2	collagen, type IV, alpha 2	-0.479111
(E3M-7dpi-lesion) vs (E4M-7dpi-lesion)	CSF2RA	colony stimulating factor 2 receptor, alpha, low-affinity (granulocyte-macrophage)	-0.480217
(E3M-7dpi-lesion) vs (E4M-7dpi-lesion)	PCLAF	PCNA clamp associated factor	-0.481175
(E3M-7dpi-lesion) vs (E4M-7dpi-lesion)	LILR4B	leukocyte immunoglobulin-like receptor, subfamily B, member 4B	-0.481464
(E3M-7dpi-lesion) vs (E4M-7dpi-lesion)	CD36	CD36 molecule	-0.482398
(E3M-7dpi-lesion) vs (E4M-7dpi-lesion)	BLVRB	biliverdin reductase B (flavin reductase (NADPH))	-0.482443
(E3M-7dpi-lesion) vs (E4M-7dpi-lesion)	PLIN2	perilipin 2	-0.483893
(E3M-7dpi-lesion) vs (E4M-7dpi-lesion)	CDK2	cyclin-dependent kinase 2	-0.483972
(E3M-7dpi-lesion) vs (E4M-7dpi-lesion)	TGM1	transglutaminase 1, K polypeptide	-0.48524
(E3M-7dpi-lesion) vs (E4M-7dpi-lesion)	MS4A14	membrane-spanning 4-domains, subfamily A, member 14	-0.490324
(E3M-7dpi-lesion) vs (E4M-7dpi-lesion)	H2-EB1	histocompatibility 2, class II antigen E beta	-0.491871
(E3M-7dpi-lesion) vs (E4M-7dpi-lesion)	ABCC3	ATP-binding cassette, sub-family C (CFTR/MRP), member 3	-0.492693
(E3M-7dpi-lesion) vs (E4M-7dpi-lesion)	NRROS	negative regulator of reactive oxygen species	-0.493164
(E3M-7dpi-lesion) vs (E4M-7dpi-lesion)	ACADL	acyl-Coenzyme A dehydrogenase, long-chain	-0.494118
(E3M-7dpi-lesion) vs (E4M-7dpi-lesion)	CDO1	cysteine dioxygenase 1, cytosolic	-0.494854
(E3M-7dpi-lesion) vs (E4M-7dpi-lesion)	ANGPTL4	angiopoietin-like 4	-0.495273
(E3M-7dpi-lesion) vs (E4M-7dpi-lesion)	IGFBP3	insulin-like growth factor binding protein 3	-0.496071
(E3M-7dpi-lesion) vs (E4M-7dpi-lesion)	LUM	lumican	-0.496269
(E3M-7dpi-lesion) vs (E4M-7dpi-lesion)	EMP1	epithelial membrane protein 1	-0.496495
(E3M-7dpi-lesion) vs (E4M-7dpi-lesion)	EMILIN1	elastin microfibril interfacer 1	-0.496891
(E3M-7dpi-lesion) vs (E4M-7dpi-lesion)	CCN3	cellular communication network factor 3	-0.497219
(E3M-7dpi-lesion) vs (E4M-7dpi-lesion)	RPS2	ribosomal protein S2	-0.498582
(E3M-7dpi-lesion) vs (E4M-7dpi-lesion)	LRRC25	leucine rich repeat containing 25	-0.499418
(E3M-7dpi-lesion) vs (E4M-7dpi-lesion)	MMP12	matrix metallopeptidase 12	-0.500612
(E3M-7dpi-lesion) vs (E4M-7dpi-lesion)	KLF2	Kruppel-like factor 2 (lung)	-0.50224
(E3M-7dpi-lesion) vs (E4M-7dpi-lesion)	GNGT2	guanine nucleotide binding protein (G protein), gamma transducing activity polypeptide 2	-0.506667
(E3M-7dpi-lesion) vs (E4M-7dpi-lesion)	MMP2	matrix metallopeptidase 2	-0.508663
(E3M-7dpi-lesion) vs (E4M-7dpi-lesion)	ECM1	extracellular matrix protein 1	-0.50938
(E3M-7dpi-lesion) vs (E4M-7dpi-lesion)	UGT1A7C	UDP glucuronosyltransferase 1 family, polypeptide A7C	-0.509783
(E3M-7dpi-lesion) vs (E4M-7dpi-lesion)	MMP8	matrix metallopeptidase 8	-0.516487
(E3M-7dpi-lesion) vs (E4M-7dpi-lesion)	SERPINE1	serine (or cysteine) peptidase inhibitor, clade E, member 1	-0.521677
(E3M-7dpi-lesion) vs (E4M-7dpi-lesion)	SLC11A1	solute carrier family 11 (proton-coupled divalent metal ion transporters), member 1	-0.522593
(E3M-7dpi-lesion) vs (E4M-7dpi-lesion)	RASSF4	Ras association (RalGDS/AF-6) domain family member 4	-0.522815
(E3M-7dpi-lesion) vs (E4M-7dpi-lesion)	CRLF2	cytokine receptor-like factor 2	-0.529352
(E3M-7dpi-lesion) vs (E4M-7dpi-lesion)	NUPR1	nuclear protein transcription regulator 1	-0.533218
(E3M-7dpi-lesion) vs (E4M-7dpi-lesion)	CALR	calreticulin	-0.535962
(E3M-7dpi-lesion) vs (E4M-7dpi-lesion)	CCN2	cellular communication network factor 2	-0.537033
(E3M-7dpi-lesion) vs (E4M-7dpi-lesion)	WNT9A	wingless-type MMTV integration site family, member 9A	-0.538822
(E3M-7dpi-lesion) vs (E4M-7dpi-lesion)	COL4A6	collagen, type IV, alpha 6	-0.540409
(E3M-7dpi-lesion) vs (E4M-7dpi-lesion)	OSBPL3	oxysterol binding protein-like 3	-0.54272
(E3M-7dpi-lesion) vs (E4M-7dpi-lesion)	CDT1	chromatin licensing and DNA replication factor 1	-0.544083
(E3M-7dpi-lesion) vs (E4M-7dpi-lesion)	MCM5	minichromosome maintenance complex component 5	-0.545839
(E3M-7dpi-lesion) vs (E4M-7dpi-lesion)	CCR1	chemokine (C-C motif) receptor 1	-0.548988
(E3M-7dpi-lesion) vs (E4M-7dpi-lesion)	DNAJB11	DnaJ heat shock protein family (Hsp40) member B11	-0.550143
(E3M-7dpi-lesion) vs (E4M-7dpi-lesion)	C1QL1	complement component 1, q subcomponent-like 1	-0.555043
(E3M-7dpi-lesion) vs (E4M-7dpi-lesion)	ITGA5	integrin alpha 5 (fibronectin receptor alpha)	-0.556988
(E3M-7dpi-lesion) vs (E4M-7dpi-lesion)	PPP1R14B	protein phosphatase 1, regulatory inhibitor subunit 14B	-0.557884
(E3M-7dpi-lesion) vs (E4M-7dpi-lesion)	LOX	lysyl oxidase	-0.562943
(E3M-7dpi-lesion) vs (E4M-7dpi-lesion)	IGFBP7	insulin-like growth factor binding protein 7	-0.566864
(E3M-7dpi-lesion) vs (E4M-7dpi-lesion)	HSPB1	heat shock protein 1	-0.569028
(E3M-7dpi-lesion) vs (E4M-7dpi-lesion)	F13A1	coagulation factor XIII, A1 subunit	-0.5754
(E3M-7dpi-lesion) vs (E4M-7dpi-lesion)	ZFP469	zinc finger protein 469	-0.575608
(E3M-7dpi-lesion) vs (E4M-7dpi-lesion)	HSP90B1	heat shock protein 90, beta (Grp94), member 1	-0.575675
(E3M-7dpi-lesion) vs (E4M-7dpi-lesion)	PLAU	plasminogen activator, urokinase	-0.581194
(E3M-7dpi-lesion) vs (E4M-7dpi-lesion)	RENBP	renin binding protein	-0.583034
(E3M-7dpi-lesion) vs (E4M-7dpi-lesion)	S100A11	S100 calcium binding protein A11	-0.583642
(E3M-7dpi-lesion) vs (E4M-7dpi-lesion)	MYOF	myoferlin	-0.58882
(E3M-7dpi-lesion) vs (E4M-7dpi-lesion)	ERDR1	erythroid differentiation regulator 1	-0.598033
(E3M-7dpi-lesion) vs (E4M-7dpi-lesion)	ZFP579	zinc finger protein 579	-0.599121
(E3M-7dpi-lesion) vs (E4M-7dpi-lesion)	CEBPA	CCAAT/enhancer binding protein (C/EBP), alpha	-0.605042
(E3M-7dpi-lesion) vs (E4M-7dpi-lesion)	H2AJ	H2J.A histone	-0.606633
(E3M-7dpi-lesion) vs (E4M-7dpi-lesion)	CDKN2B	cyclin dependent kinase inhibitor 2B	-0.610672
(E3M-7dpi-lesion) vs (E4M-7dpi-lesion)	COL6A3	collagen, type VI, alpha 3	-0.612817
(E3M-7dpi-lesion) vs (E4M-7dpi-lesion)	PLXND1	plexin D1	-0.616681
(E3M-7dpi-lesion) vs (E4M-7dpi-lesion)	HYOU1	hypoxia up-regulated 1	-0.617051
(E3M-7dpi-lesion) vs (E4M-7dpi-lesion)	TOP2A	topoisomerase (DNA) II alpha	-0.617353
(E3M-7dpi-lesion) vs (E4M-7dpi-lesion)	CD14	CD14 antigen	-0.620239
(E3M-7dpi-lesion) vs (E4M-7dpi-lesion)	CTHRC1	collagen triple helix repeat containing 1	-0.628374
(E3M-7dpi-lesion) vs (E4M-7dpi-lesion)	PDIA4	protein disulfide isomerase associated 4	-0.628742
(E3M-7dpi-lesion) vs (E4M-7dpi-lesion)	RCN3	reticulocalbin 3, EF-hand calcium binding domain	-0.62998
(E3M-7dpi-lesion) vs (E4M-7dpi-lesion)	DOCK2	dedicator of cyto-kinesis 2	-0.630308
(E3M-7dpi-lesion) vs (E4M-7dpi-lesion)	DUSP6	dual specificity phosphatase 6	-0.631704
(E3M-7dpi-lesion) vs (E4M-7dpi-lesion)	IL7R	interleukin 7 receptor	-0.632358
(E3M-7dpi-lesion) vs (E4M-7dpi-lesion)	KCNN4	potassium intermediate/small conductance calcium-activated channel, subfamily N, member 4	-0.635985
(E3M-7dpi-lesion) vs (E4M-7dpi-lesion)	CCN1	cellular communication network factor 1	-0.640806
(E3M-7dpi-lesion) vs (E4M-7dpi-lesion)	ACP5	acid phosphatase 5, tartrate resistant	-0.648431
(E3M-7dpi-lesion) vs (E4M-7dpi-lesion)	TGM2	transglutaminase 2, C polypeptide	-0.651147
(E3M-7dpi-lesion) vs (E4M-7dpi-lesion)	FAM20C	family with sequence similarity 20, member C	-0.655096
(E3M-7dpi-lesion) vs (E4M-7dpi-lesion)	PDIA5	protein disulfide isomerase associated 5	-0.655735
(E3M-7dpi-lesion) vs (E4M-7dpi-lesion)	HSPA1A	heat shock protein 1A	-0.663216
(E3M-7dpi-lesion) vs (E4M-7dpi-lesion)	TBXAS1	thromboxane A synthase 1, platelet	-0.669574
(E3M-7dpi-lesion) vs (E4M-7dpi-lesion)	PKMYT1	protein kinase, membrane associated tyrosine/threonine 1	-0.67059
(E3M-7dpi-lesion) vs (E4M-7dpi-lesion)	CCL2	chemokine (C-C motif) ligand 2	-0.676131
(E3M-7dpi-lesion) vs (E4M-7dpi-lesion)	FXYD5	FXYD domain-containing ion transport regulator 5	-0.680867
(E3M-7dpi-lesion) vs (E4M-7dpi-lesion)	LRG1	leucine-rich alpha-2-glycoprotein 1	-0.684365
(E3M-7dpi-lesion) vs (E4M-7dpi-lesion)	WFDC17	WAP four-disulfide core domain 17	-0.688908
(E3M-7dpi-lesion) vs (E4M-7dpi-lesion)	ZFP771	zinc finger protein 771	-0.689837
(E3M-7dpi-lesion) vs (E4M-7dpi-lesion)	HSPA1B	heat shock protein 1B	-0.696284
(E3M-7dpi-lesion) vs (E4M-7dpi-lesion)	ITGAX	integrin alpha X	-0.701708
(E3M-7dpi-lesion) vs (E4M-7dpi-lesion)	HSPA5	heat shock protein 5	-0.718168
(E3M-7dpi-lesion) vs (E4M-7dpi-lesion)	PF4	platelet factor 4	-0.722917
(E3M-7dpi-lesion) vs (E4M-7dpi-lesion)	TSEN54	tRNA splicing endonuclease subunit 54	-0.73033
(E3M-7dpi-lesion) vs (E4M-7dpi-lesion)	ESM1	endothelial cell-specific molecule 1	-0.730921
(E3M-7dpi-lesion) vs (E4M-7dpi-lesion)	COL5A1	collagen, type V, alpha 1	-0.741914
(E3M-7dpi-lesion) vs (E4M-7dpi-lesion)	RAB20	RAB20, member RAS oncogene family	-0.742415
(E3M-7dpi-lesion) vs (E4M-7dpi-lesion)	PDIA3	protein disulfide isomerase associated 3	-0.742911
(E3M-7dpi-lesion) vs (E4M-7dpi-lesion)	POSTN	periostin, osteoblast specific factor	-0.744395
(E3M-7dpi-lesion) vs (E4M-7dpi-lesion)	RGS1	regulator of G-protein signaling 1	-0.745391
(E3M-7dpi-lesion) vs (E4M-7dpi-lesion)	HIC1	hypermethylated in cancer 1	-0.747268
(E3M-7dpi-lesion) vs (E4M-7dpi-lesion)	CCDC88B	coiled-coil domain containing 88B	-0.757773
(E3M-7dpi-lesion) vs (E4M-7dpi-lesion)	STAB1	stabilin 1	-0.761032
(E3M-7dpi-lesion) vs (E4M-7dpi-lesion)	CEBPB	CCAAT/enhancer binding protein (C/EBP), beta	-0.762847
(E3M-7dpi-lesion) vs (E4M-7dpi-lesion)	SDF2L1	stromal cell-derived factor 2-like 1	-0.790501
(E3M-7dpi-lesion) vs (E4M-7dpi-lesion)	TNC	tenascin C	-0.796637
(E3M-7dpi-lesion) vs (E4M-7dpi-lesion)	MANF	mesencephalic astrocyte-derived neurotrophic factor	-0.798702
(E3M-7dpi-lesion) vs (E4M-7dpi-lesion)	CFP	complement factor properdin	-0.803713
(E3M-7dpi-lesion) vs (E4M-7dpi-lesion)	FBLN2	fibulin 2	-0.807769
(E3M-7dpi-lesion) vs (E4M-7dpi-lesion)	1500015A07RIK	RIKEN cDNA 1500015A07 gene	-0.809191
(E3M-7dpi-lesion) vs (E4M-7dpi-lesion)	PDIA6	protein disulfide isomerase associated 6	-0.82604
(E3M-7dpi-lesion) vs (E4M-7dpi-lesion)	XLR3B	X-linked lymphocyte-regulated 3B	-0.834851
(E3M-7dpi-lesion) vs (E4M-7dpi-lesion)	MFAP4	microfibrillar-associated protein 4	-0.843446
(E3M-7dpi-lesion) vs (E4M-7dpi-lesion)	SCAND1	SCAN domain-containing 1	-0.846194
(E3M-7dpi-lesion) vs (E4M-7dpi-lesion)	CCL11	chemokine (C-C motif) ligand 11	-0.849331
(E3M-7dpi-lesion) vs (E4M-7dpi-lesion)	F7	coagulation factor VII	-0.85591
(E3M-7dpi-lesion) vs (E4M-7dpi-lesion)	CEBPD	CCAAT/enhancer binding protein (C/EBP), delta	-0.864794
(E3M-7dpi-lesion) vs (E4M-7dpi-lesion)	CHIL3	chitinase-like 3	-0.886092
(E3M-7dpi-lesion) vs (E4M-7dpi-lesion)	CLCF1	cardiotrophin-like cytokine factor 1	-0.899651
(E3M-7dpi-lesion) vs (E4M-7dpi-lesion)	CD5L	CD5 antigen-like	-0.903154
(E3M-7dpi-lesion) vs (E4M-7dpi-lesion)	CCL6	chemokine (C-C motif) ligand 6	-0.915634
(E3M-7dpi-lesion) vs (E4M-7dpi-lesion)	ALDH1A3	aldehyde dehydrogenase family 1, subfamily A3	-0.925226
(E3M-7dpi-lesion) vs (E4M-7dpi-lesion)	SERPINA3G	serine (or cysteine) peptidase inhibitor, clade A, member 3G	-0.946301
(E3M-7dpi-lesion) vs (E4M-7dpi-lesion)	ANXA4	annexin A4	-0.947225
(E3M-7dpi-lesion) vs (E4M-7dpi-lesion)	GDF15	growth differentiation factor 15	-1.01281
(E3M-7dpi-lesion) vs (E4M-7dpi-lesion)	THBS1	thrombospondin 1	-1.01876
(E3M-7dpi-lesion) vs (E4M-7dpi-lesion)	CRELD2	cysteine-rich with EGF-like domains 2	-1.02701
(E3M-7dpi-lesion) vs (E4M-7dpi-lesion)	MMP10	matrix metallopeptidase 10	-1.0526
(E3M-7dpi-lesion) vs (E4M-7dpi-lesion)	PCDHGB8	protocadherin gamma subfamily B, 8	-1.06284
(E3M-7dpi-lesion) vs (E4M-7dpi-lesion)	NXPE5	neurexophilin and PC-esterase domain family, member 5	-1.09454
(E3M-7dpi-lesion) vs (E4M-7dpi-lesion)	ARG1	arginase, liver	-1.19181
(E3M-7dpi-lesion) vs (E4M-7dpi-lesion)	GDF3	growth differentiation factor 3	-1.23232
(E3M-7dpi-lesion) vs (E4M-7dpi-lesion)	COL10A1	collagen, type X, alpha 1	-1.26411
(E3M-7dpi-lesion) vs (E4M-7dpi-lesion)	MYCBPAP	MYCBP associated protein	-1.50514
(E3M-7dpi-lesion) vs (E4M-7dpi-lesion)	LRMDA	leucine rich melanocyte differentiation associated	-1.64151
(E3M-7dpi-lesion) vs (E4M-7dpi-lesion)	SERPINA3M	serine (or cysteine) peptidase inhibitor, clade A, member 3M	-3.9395
(E3M-21dpi-lesion) vs (E4M-21dpi-lesion)	MPZ	myelin protein zero	8.32025
(E3M-21dpi-lesion) vs (E4M-21dpi-lesion)	FAM178B	family with sequence similarity 178, member B	4.57054
(E3M-21dpi-lesion) vs (E4M-21dpi-lesion)	SCN10A	sodium channel, voltage-gated, type X, alpha	4.19522
(E3M-21dpi-lesion) vs (E4M-21dpi-lesion)	AVIL	advillin	4.18997
(E3M-21dpi-lesion) vs (E4M-21dpi-lesion)	CLDN19	claudin 19	4.04271
(E3M-21dpi-lesion) vs (E4M-21dpi-lesion)	DHH	desert hedgehog	3.42914
(E3M-21dpi-lesion) vs (E4M-21dpi-lesion)	SLC36A2	solute carrier family 36 (proton/amino acid symporter), member 2	3.34269
(E3M-21dpi-lesion) vs (E4M-21dpi-lesion)	NTRK1	neurotrophic tyrosine kinase, receptor, type 1	3.00751
(E3M-21dpi-lesion) vs (E4M-21dpi-lesion)	PIRT	phosphoinositide-interacting regulator of transient receptor potential channels	2.97077
(E3M-21dpi-lesion) vs (E4M-21dpi-lesion)	PLEKHA4	pleckstrin homology domain containing, family A (phosphoinositide binding specific) member 4	2.95597
(E3M-21dpi-lesion) vs (E4M-21dpi-lesion)	TMEM233	transmembrane protein 233	2.95024
(E3M-21dpi-lesion) vs (E4M-21dpi-lesion)	MFAP5	microfibrillar associated protein 5	2.76724
(E3M-21dpi-lesion) vs (E4M-21dpi-lesion)	TRARG1	trafficking regulator of GLUT4 (SLC2A4) 1	2.68298
(E3M-21dpi-lesion) vs (E4M-21dpi-lesion)	PRDM12	PR domain containing 12	2.65591
(E3M-21dpi-lesion) vs (E4M-21dpi-lesion)	DCN	decorin	2.60101
(E3M-21dpi-lesion) vs (E4M-21dpi-lesion)	FXYD2	FXYD domain-containing ion transport regulator 2	2.58799
(E3M-21dpi-lesion) vs (E4M-21dpi-lesion)	SCN11A	sodium channel, voltage-gated, type XI, alpha	2.32471
(E3M-21dpi-lesion) vs (E4M-21dpi-lesion)	ACPP	acid phosphatase, prostate	2.21635
(E3M-21dpi-lesion) vs (E4M-21dpi-lesion)	MLIP	muscular LMNA-interacting protein	2.16278
(E3M-21dpi-lesion) vs (E4M-21dpi-lesion)	IGFBP6	insulin-like growth factor binding protein 6	2.04585
(E3M-21dpi-lesion) vs (E4M-21dpi-lesion)	DDN	dendrin	1.91629
(E3M-21dpi-lesion) vs (E4M-21dpi-lesion)	SCN7A	sodium channel, voltage-gated, type VII, alpha	1.83225
(E3M-21dpi-lesion) vs (E4M-21dpi-lesion)	SPTBN5	spectrin beta, non-erythrocytic 5	1.81594
(E3M-21dpi-lesion) vs (E4M-21dpi-lesion)	NCMAP	noncompact myelin associated protein	1.74116
(E3M-21dpi-lesion) vs (E4M-21dpi-lesion)	P2RX3	purinergic receptor P2X, ligand-gated ion channel, 3	1.73954
(E3M-21dpi-lesion) vs (E4M-21dpi-lesion)	ISLR	immunoglobulin superfamily containing leucine-rich repeat	1.71946
(E3M-21dpi-lesion) vs (E4M-21dpi-lesion)	NGFR	nerve growth factor receptor (TNFR superfamily, member 16)	1.64319
(E3M-21dpi-lesion) vs (E4M-21dpi-lesion)	CDH1	cadherin 1	1.56564
(E3M-21dpi-lesion) vs (E4M-21dpi-lesion)	HOXB13	homeobox B13	1.54738
(E3M-21dpi-lesion) vs (E4M-21dpi-lesion)	MRGPRD	MAS-related GPR, member D	1.48472
(E3M-21dpi-lesion) vs (E4M-21dpi-lesion)	DRP2	dystrophin related protein 2	1.4218
(E3M-21dpi-lesion) vs (E4M-21dpi-lesion)	SLC17A7	solute carrier family 17 (sodium-dependent inorganic phosphate cotransporter), member 7	1.41766
(E3M-21dpi-lesion) vs (E4M-21dpi-lesion)	TRPV1	transient receptor potential cation channel, subfamily V, member 1	1.38181
(E3M-21dpi-lesion) vs (E4M-21dpi-lesion)	HOXC13	homeobox C13	1.11997
(E3M-21dpi-lesion) vs (E4M-21dpi-lesion)	FILIP1	filamin A interacting protein 1	0.98043
(E3M-21dpi-lesion) vs (E4M-21dpi-lesion)	TRAPPC3L	trafficking protein particle complex 3 like	0.97476
(E3M-21dpi-lesion) vs (E4M-21dpi-lesion)	APRT	adenine phosphoribosyl transferase	-0.379165
(E3M-21dpi-lesion) vs (E4M-21dpi-lesion)	ZFP446	zinc finger protein 446	-0.379672
(E3M-21dpi-lesion) vs (E4M-21dpi-lesion)	MAP2K2	mitogen-activated protein kinase kinase 2	-0.380502
(E3M-21dpi-lesion) vs (E4M-21dpi-lesion)	AMBRA1	autophagy/beclin 1 regulator 1	-0.38082
(E3M-21dpi-lesion) vs (E4M-21dpi-lesion)	CDK11B	cyclin-dependent kinase 11B	-0.382952
(E3M-21dpi-lesion) vs (E4M-21dpi-lesion)	MINDY1	MINDY lysine 48 deubiquitinase 1	-0.384065
(E3M-21dpi-lesion) vs (E4M-21dpi-lesion)	MAPK14	mitogen-activated protein kinase 14	-0.387734
(E3M-21dpi-lesion) vs (E4M-21dpi-lesion)	UVRAG	UV radiation resistance associated gene	-0.388028
(E3M-21dpi-lesion) vs (E4M-21dpi-lesion)	TUNAR	Tcl1 upstream neural differentiation associated RNA	-0.388403
(E3M-21dpi-lesion) vs (E4M-21dpi-lesion)	CADPS	Ca2+-dependent secretion activator	-0.388577
(E3M-21dpi-lesion) vs (E4M-21dpi-lesion)	PISD	phosphatidylserine decarboxylase	-0.388656
(E3M-21dpi-lesion) vs (E4M-21dpi-lesion)	NAGA	N-acetyl galactosaminidase, alpha	-0.391363
(E3M-21dpi-lesion) vs (E4M-21dpi-lesion)	NDFIP2	Nedd4 family interacting protein 2	-0.395851
(E3M-21dpi-lesion) vs (E4M-21dpi-lesion)	HMGN3	high mobility group nucleosomal binding domain 3	-0.398926
(E3M-21dpi-lesion) vs (E4M-21dpi-lesion)	DUS1L	dihydrouridine synthase 1-like (S. cerevisiae)	-0.399832
(E3M-21dpi-lesion) vs (E4M-21dpi-lesion)	CFL2	cofilin 2, muscle	-0.403766
(E3M-21dpi-lesion) vs (E4M-21dpi-lesion)	JMJD1C	jumonji domain containing 1C	-0.404341
(E3M-21dpi-lesion) vs (E4M-21dpi-lesion)	TDP2	tyrosyl-DNA phosphodiesterase 2	-0.407644
(E3M-21dpi-lesion) vs (E4M-21dpi-lesion)	BCL7C	B cell CLL/lymphoma 7C	-0.408429
(E3M-21dpi-lesion) vs (E4M-21dpi-lesion)	ANKRD13A	ankyrin repeat domain 13a	-0.411458
(E3M-21dpi-lesion) vs (E4M-21dpi-lesion)	DCTN1	dynactin 1	-0.416562
(E3M-21dpi-lesion) vs (E4M-21dpi-lesion)	NFYA	nuclear transcription factor-Y alpha	-0.422222
(E3M-21dpi-lesion) vs (E4M-21dpi-lesion)	GPT	glutamic pyruvic transaminase, soluble	-0.425023
(E3M-21dpi-lesion) vs (E4M-21dpi-lesion)	SH3KBP1	SH3-domain kinase binding protein 1	-0.426701
(E3M-21dpi-lesion) vs (E4M-21dpi-lesion)	SLC25A12	solute carrier family 25 (mitochondrial carrier, Aralar), member 12	-0.427823
(E3M-21dpi-lesion) vs (E4M-21dpi-lesion)	KIF3C	kinesin family member 3C	-0.429683
(E3M-21dpi-lesion) vs (E4M-21dpi-lesion)	DNAJC7	DnaJ heat shock protein family (Hsp40) member C7	-0.431952
(E3M-21dpi-lesion) vs (E4M-21dpi-lesion)	NDUFA5	NADH:ubiquinone oxidoreductase subunit A5	-0.438856
(E3M-21dpi-lesion) vs (E4M-21dpi-lesion)	KAZN	kazrin, periplakin interacting protein	-0.445674
(E3M-21dpi-lesion) vs (E4M-21dpi-lesion)	IRF1	interferon regulatory factor 1	-0.447492
(E3M-21dpi-lesion) vs (E4M-21dpi-lesion)	CBARP	calcium channel, voltage-dependent, beta subunit associated regulatory protein	-0.455822
(E3M-21dpi-lesion) vs (E4M-21dpi-lesion)	ZCCHC17	zinc finger, CCHC domain containing 17	-0.456653
(E3M-21dpi-lesion) vs (E4M-21dpi-lesion)	MPRIP	myosin phosphatase Rho interacting protein	-0.457244
(E3M-21dpi-lesion) vs (E4M-21dpi-lesion)	SEC11A	SEC11 homolog A, signal peptidase complex subunit	-0.466151
(E3M-21dpi-lesion) vs (E4M-21dpi-lesion)	U2AF1	U2 small nuclear ribonucleoprotein auxiliary factor (U2AF) 1	-0.469557
(E3M-21dpi-lesion) vs (E4M-21dpi-lesion)	INO80B	INO80 complex subunit B	-0.471923
(E3M-21dpi-lesion) vs (E4M-21dpi-lesion)	CYP20A1	cytochrome P450, family 20, subfamily a, polypeptide 1	-0.473306
(E3M-21dpi-lesion) vs (E4M-21dpi-lesion)	TIAL1	Tia1 cytotoxic granule-associated RNA binding protein-like 1	-0.475428
(E3M-21dpi-lesion) vs (E4M-21dpi-lesion)	SLC44A2	solute carrier family 44, member 2	-0.476557
(E3M-21dpi-lesion) vs (E4M-21dpi-lesion)	ARMC6	armadillo repeat containing 6	-0.479805
(E3M-21dpi-lesion) vs (E4M-21dpi-lesion)	UBTF	upstream binding transcription factor, RNA polymerase I	-0.481913
(E3M-21dpi-lesion) vs (E4M-21dpi-lesion)	ACE	angiotensin I converting enzyme (peptidyl-dipeptidase A) 1	-0.482577
(E3M-21dpi-lesion) vs (E4M-21dpi-lesion)	NBR1	NBR1, autophagy cargo receptor	-0.483782
(E3M-21dpi-lesion) vs (E4M-21dpi-lesion)	PEX5	peroxisomal biogenesis factor 5	-0.483782
(E3M-21dpi-lesion) vs (E4M-21dpi-lesion)	BRI3	brain protein I3	-0.485502
(E3M-21dpi-lesion) vs (E4M-21dpi-lesion)	DCTN6	dynactin 6	-0.486609
(E3M-21dpi-lesion) vs (E4M-21dpi-lesion)	ITM2B	integral membrane protein 2B	-0.486761
(E3M-21dpi-lesion) vs (E4M-21dpi-lesion)	ATG16L1	autophagy related 16-like 1 (S. cerevisiae)	-0.489379
(E3M-21dpi-lesion) vs (E4M-21dpi-lesion)	TRA2B	transformer 2 beta	-0.489441
(E3M-21dpi-lesion) vs (E4M-21dpi-lesion)	ADGRL2	adhesion G protein-coupled receptor L2	-0.490634
(E3M-21dpi-lesion) vs (E4M-21dpi-lesion)	GNL3	guanine nucleotide binding protein-like 3 (nucleolar)	-0.491609
(E3M-21dpi-lesion) vs (E4M-21dpi-lesion)	SUCLG1	succinate-CoA ligase, GDP-forming, alpha subunit	-0.491739
(E3M-21dpi-lesion) vs (E4M-21dpi-lesion)	BTBD3	BTB (POZ) domain containing 3	-0.492426
(E3M-21dpi-lesion) vs (E4M-21dpi-lesion)	NOP56	NOP56 ribonucleoprotein	-0.493658
(E3M-21dpi-lesion) vs (E4M-21dpi-lesion)	SCOC	short coiled-coil protein	-0.499136
(E3M-21dpi-lesion) vs (E4M-21dpi-lesion)	KDM5D	lysine (K)-specific demethylase 5D	-0.500654
(E3M-21dpi-lesion) vs (E4M-21dpi-lesion)	EIF4G1	eukaryotic translation initiation factor 4, gamma 1	-0.500758
(E3M-21dpi-lesion) vs (E4M-21dpi-lesion)	PROM1	prominin 1	-0.502207
(E3M-21dpi-lesion) vs (E4M-21dpi-lesion)	CLIP4	CAP-GLY domain containing linker protein family, member 4	-0.503346
(E3M-21dpi-lesion) vs (E4M-21dpi-lesion)	TMEM120A	transmembrane protein 120A	-0.503507
(E3M-21dpi-lesion) vs (E4M-21dpi-lesion)	TOMM40L	translocase of outer mitochondrial membrane 40-like	-0.505707
(E3M-21dpi-lesion) vs (E4M-21dpi-lesion)	CAMK2D	calcium/calmodulin-dependent protein kinase II, delta	-0.509334
(E3M-21dpi-lesion) vs (E4M-21dpi-lesion)	CCNL2	cyclin L2	-0.510692
(E3M-21dpi-lesion) vs (E4M-21dpi-lesion)	ICA1	islet cell autoantigen 1	-0.511122
(E3M-21dpi-lesion) vs (E4M-21dpi-lesion)	SLC45A4	solute carrier family 45, member 4	-0.511724
(E3M-21dpi-lesion) vs (E4M-21dpi-lesion)	ZFP788	zinc finger protein 788	-0.515337
(E3M-21dpi-lesion) vs (E4M-21dpi-lesion)	ANGEL2	angel homolog 2	-0.51596
(E3M-21dpi-lesion) vs (E4M-21dpi-lesion)	ZFP652	zinc finger protein 652	-0.51702
(E3M-21dpi-lesion) vs (E4M-21dpi-lesion)	GPR85	G protein-coupled receptor 85	-0.517509
(E3M-21dpi-lesion) vs (E4M-21dpi-lesion)	MMS19	MMS19 cytosolic iron-sulfur assembly component	-0.517766
(E3M-21dpi-lesion) vs (E4M-21dpi-lesion)	RAB11A	RAB11A, member RAS oncogene family	-0.519
(E3M-21dpi-lesion) vs (E4M-21dpi-lesion)	C1QBP	complement component 1, q subcomponent binding protein	-0.520162
(E3M-21dpi-lesion) vs (E4M-21dpi-lesion)	HNRNPH1	heterogeneous nuclear ribonucleoprotein H1	-0.523336
(E3M-21dpi-lesion) vs (E4M-21dpi-lesion)	UNC50	unc-50 homolog	-0.524332
(E3M-21dpi-lesion) vs (E4M-21dpi-lesion)	RPL6	ribosomal protein L6	-0.525623
(E3M-21dpi-lesion) vs (E4M-21dpi-lesion)	SORBS2	sorbin and SH3 domain containing 2	-0.527259
(E3M-21dpi-lesion) vs (E4M-21dpi-lesion)	FUOM	fucose mutarotase	-0.528459
(E3M-21dpi-lesion) vs (E4M-21dpi-lesion)	ZMYND8	zinc finger, MYND-type containing 8	-0.529206
(E3M-21dpi-lesion) vs (E4M-21dpi-lesion)	LDHA	lactate dehydrogenase A	-0.531204
(E3M-21dpi-lesion) vs (E4M-21dpi-lesion)	SH3GLB1	SH3-domain GRB2-like B1 (endophilin)	-0.535131
(E3M-21dpi-lesion) vs (E4M-21dpi-lesion)	SH3GL3	SH3-domain GRB2-like 3	-0.537064
(E3M-21dpi-lesion) vs (E4M-21dpi-lesion)	PABPN1	poly(A) binding protein, nuclear 1	-0.539067
(E3M-21dpi-lesion) vs (E4M-21dpi-lesion)	WBP4	WW domain binding protein 4	-0.540113
(E3M-21dpi-lesion) vs (E4M-21dpi-lesion)	PDAP1	PDGFA associated protein 1	-0.541571
(E3M-21dpi-lesion) vs (E4M-21dpi-lesion)	APEX1	apurinic/apyrimidinic endonuclease 1	-0.544999
(E3M-21dpi-lesion) vs (E4M-21dpi-lesion)	CRYZL2	crystallin zeta like 2	-0.546094
(E3M-21dpi-lesion) vs (E4M-21dpi-lesion)	BCL2L2	BCL2-like 2	-0.547157
(E3M-21dpi-lesion) vs (E4M-21dpi-lesion)	NTNG2	netrin G2	-0.547861
(E3M-21dpi-lesion) vs (E4M-21dpi-lesion)	EPM2AIP1	EPM2A (laforin) interacting protein 1	-0.552403
(E3M-21dpi-lesion) vs (E4M-21dpi-lesion)	UBE2D3	ubiquitin-conjugating enzyme E2D 3	-0.55543
(E3M-21dpi-lesion) vs (E4M-21dpi-lesion)	JOSD2	Josephin domain containing 2	-0.5563
(E3M-21dpi-lesion) vs (E4M-21dpi-lesion)	SMIM15	small integral membrane protein 15	-0.557424
(E3M-21dpi-lesion) vs (E4M-21dpi-lesion)	RETREG1	reticulophagy regulator 1	-0.557782
(E3M-21dpi-lesion) vs (E4M-21dpi-lesion)	MPST	mercaptopyruvate sulfurtransferase	-0.557885
(E3M-21dpi-lesion) vs (E4M-21dpi-lesion)	DPAGT1	dolichyl-phosphate (UDP-N-acetylglucosamine) acetylglucosaminephosphotransferase 1 (GlcNAc-1-P transferase)	-0.558102
(E3M-21dpi-lesion) vs (E4M-21dpi-lesion)	KCNC2	potassium voltage gated channel, Shaw-related subfamily, member 2	-0.559383
(E3M-21dpi-lesion) vs (E4M-21dpi-lesion)	MRPL36	mitochondrial ribosomal protein L36	-0.559807
(E3M-21dpi-lesion) vs (E4M-21dpi-lesion)	SDR42E1	short chain dehydrogenase/reductase family 42E, member 1	-0.560163
(E3M-21dpi-lesion) vs (E4M-21dpi-lesion)	CCDC190	coiled-coil domain containing 190	-0.560935
(E3M-21dpi-lesion) vs (E4M-21dpi-lesion)	SHF	Src homology 2 domain containing F	-0.56125
(E3M-21dpi-lesion) vs (E4M-21dpi-lesion)	TRMT1L	tRNA methyltransferase 1 like	-0.563826
(E3M-21dpi-lesion) vs (E4M-21dpi-lesion)	HNRNPD	heterogeneous nuclear ribonucleoprotein D	-0.566656
(E3M-21dpi-lesion) vs (E4M-21dpi-lesion)	CHPT1	choline phosphotransferase 1	-0.566837
(E3M-21dpi-lesion) vs (E4M-21dpi-lesion)	MYO18A	myosin XVIIIA	-0.567341
(E3M-21dpi-lesion) vs (E4M-21dpi-lesion)	CHID1	chitinase domain containing 1	-0.567859
(E3M-21dpi-lesion) vs (E4M-21dpi-lesion)	HPS3	HPS3, biogenesis of lysosomal organelles complex 2 subunit 1	-0.571287
(E3M-21dpi-lesion) vs (E4M-21dpi-lesion)	ARMCX1	armadillo repeat containing, X-linked 1	-0.571974
(E3M-21dpi-lesion) vs (E4M-21dpi-lesion)	SCHIP1	schwannomin interacting protein 1	-0.573217
(E3M-21dpi-lesion) vs (E4M-21dpi-lesion)	LMBR1	limb region 1	-0.574993
(E3M-21dpi-lesion) vs (E4M-21dpi-lesion)	STMN4	stathmin-like 4	-0.575109
(E3M-21dpi-lesion) vs (E4M-21dpi-lesion)	PCMTD1	protein-L-isoaspartate (D-aspartate) O-methyltransferase domain containing 1	-0.575146
(E3M-21dpi-lesion) vs (E4M-21dpi-lesion)	NUPR1	nuclear protein transcription regulator 1	-0.575929
(E3M-21dpi-lesion) vs (E4M-21dpi-lesion)	TARDBP	TAR DNA binding protein	-0.577643
(E3M-21dpi-lesion) vs (E4M-21dpi-lesion)	GPBP1	GC-rich promoter binding protein 1	-0.578393
(E3M-21dpi-lesion) vs (E4M-21dpi-lesion)	ANK	progressive ankylosis	-0.578858
(E3M-21dpi-lesion) vs (E4M-21dpi-lesion)	ZBTB18	zinc finger and BTB domain containing 18	-0.579562
(E3M-21dpi-lesion) vs (E4M-21dpi-lesion)	ANKRA2	ankyrin repeat, family A (RFXANK-like), 2	-0.580793
(E3M-21dpi-lesion) vs (E4M-21dpi-lesion)	FAM214B	family with sequence similarity 214, member B	-0.581244
(E3M-21dpi-lesion) vs (E4M-21dpi-lesion)	ANP32A	acidic (leucine-rich) nuclear phosphoprotein 32 family, member A	-0.58214
(E3M-21dpi-lesion) vs (E4M-21dpi-lesion)	CSAD	cysteine sulfinic acid decarboxylase	-0.58369
(E3M-21dpi-lesion) vs (E4M-21dpi-lesion)	SGIP1	SH3-domain GRB2-like (endophilin) interacting protein 1	-0.597858
(E3M-21dpi-lesion) vs (E4M-21dpi-lesion)	PCK2	phosphoenolpyruvate carboxykinase 2 (mitochondrial)	-0.598709
(E3M-21dpi-lesion) vs (E4M-21dpi-lesion)	MYO6	myosin VI	-0.599254
(E3M-21dpi-lesion) vs (E4M-21dpi-lesion)	DCXR	dicarbonyl L-xylulose reductase	-0.604421
(E3M-21dpi-lesion) vs (E4M-21dpi-lesion)	PPP1R37	protein phosphatase 1, regulatory subunit 37	-0.605743
(E3M-21dpi-lesion) vs (E4M-21dpi-lesion)	CD37	CD37 antigen	-0.607711
(E3M-21dpi-lesion) vs (E4M-21dpi-lesion)	RRAGD	Ras-related GTP binding D	-0.607788
(E3M-21dpi-lesion) vs (E4M-21dpi-lesion)	FAM92A	family with sequence similarity 92, member A	-0.609267
(E3M-21dpi-lesion) vs (E4M-21dpi-lesion)	ADAM15	a disintegrin and metallopeptidase domain 15 (metargidin)	-0.610209
(E3M-21dpi-lesion) vs (E4M-21dpi-lesion)	ARID4B	AT rich interactive domain 4B (RBP1-like)	-0.610358
(E3M-21dpi-lesion) vs (E4M-21dpi-lesion)	ERLEC1	endoplasmic reticulum lectin 1	-0.610361
(E3M-21dpi-lesion) vs (E4M-21dpi-lesion)	9330182L06RIK	RIKEN cDNA 9330182L06 gene	-0.610496
(E3M-21dpi-lesion) vs (E4M-21dpi-lesion)	PHOSPHO2	phosphatase, orphan 2	-0.614865
(E3M-21dpi-lesion) vs (E4M-21dpi-lesion)	KBTBD11	kelch repeat and BTB (POZ) domain containing 11	-0.61487
(E3M-21dpi-lesion) vs (E4M-21dpi-lesion)	9330159F19RIK	RIKEN cDNA 9330159F19 gene	-0.617402
(E3M-21dpi-lesion) vs (E4M-21dpi-lesion)	VMP1	vacuole membrane protein 1	-0.61971
(E3M-21dpi-lesion) vs (E4M-21dpi-lesion)	ZFP131	zinc finger protein 131	-0.620836
(E3M-21dpi-lesion) vs (E4M-21dpi-lesion)	LSM2	LSM2 homolog, U6 small nuclear RNA and mRNA degradation associated	-0.62102
(E3M-21dpi-lesion) vs (E4M-21dpi-lesion)	ANKS1B	ankyrin repeat and sterile alpha motif domain containing 1B	-0.623874
(E3M-21dpi-lesion) vs (E4M-21dpi-lesion)	TCF4	transcription factor 4	-0.624551
(E3M-21dpi-lesion) vs (E4M-21dpi-lesion)	LLPH	LLP homolog, long-term synaptic facilitation (Aplysia)	-0.626574
(E3M-21dpi-lesion) vs (E4M-21dpi-lesion)	SYNGR2	synaptogyrin 2	-0.626603
(E3M-21dpi-lesion) vs (E4M-21dpi-lesion)	FAHD2A	fumarylacetoacetate hydrolase domain containing 2A	-0.627168
(E3M-21dpi-lesion) vs (E4M-21dpi-lesion)	ARHGEF3	Rho guanine nucleotide exchange factor (GEF) 3	-0.627371
(E3M-21dpi-lesion) vs (E4M-21dpi-lesion)	MYG1	melanocyte proliferating gene 1	-0.632485
(E3M-21dpi-lesion) vs (E4M-21dpi-lesion)	STAG1	stromal antigen 1	-0.633599
(E3M-21dpi-lesion) vs (E4M-21dpi-lesion)	CTBS	chitobiase	-0.635988
(E3M-21dpi-lesion) vs (E4M-21dpi-lesion)	ING3	inhibitor of growth family, member 3	-0.637113
(E3M-21dpi-lesion) vs (E4M-21dpi-lesion)	INO80D	INO80 complex subunit D	-0.637646
(E3M-21dpi-lesion) vs (E4M-21dpi-lesion)	PAIP1	polyadenylate binding protein-interacting protein 1	-0.637812
(E3M-21dpi-lesion) vs (E4M-21dpi-lesion)	MCCC2	methylcrotonoyl-Coenzyme A carboxylase 2 (beta)	-0.642166
(E3M-21dpi-lesion) vs (E4M-21dpi-lesion)	GTF2A2	general transcription factor II A, 2	-0.643208
(E3M-21dpi-lesion) vs (E4M-21dpi-lesion)	HNRNPAB	heterogeneous nuclear ribonucleoprotein A/B	-0.643404
(E3M-21dpi-lesion) vs (E4M-21dpi-lesion)	TTC14	tetratricopeptide repeat domain 14	-0.647329
(E3M-21dpi-lesion) vs (E4M-21dpi-lesion)	RRBP1	ribosome binding protein 1	-0.647506
(E3M-21dpi-lesion) vs (E4M-21dpi-lesion)	SEC11C	SEC11 homolog C, signal peptidase complex subunit	-0.648067
(E3M-21dpi-lesion) vs (E4M-21dpi-lesion)	GGPS1	geranylgeranyl diphosphate synthase 1	-0.650899
(E3M-21dpi-lesion) vs (E4M-21dpi-lesion)	FGFR2	fibroblast growth factor receptor 2	-0.657106
(E3M-21dpi-lesion) vs (E4M-21dpi-lesion)	WNT5B	wingless-type MMTV integration site family, member 5B	-0.659431
(E3M-21dpi-lesion) vs (E4M-21dpi-lesion)	PGM2L1	phosphoglucomutase 2-like 1	-0.660108
(E3M-21dpi-lesion) vs (E4M-21dpi-lesion)	GPRASP2	G protein-coupled receptor associated sorting protein 2	-0.661396
(E3M-21dpi-lesion) vs (E4M-21dpi-lesion)	NUDT19	nudix (nucleoside diphosphate linked moiety X)-type motif 19	-0.664405
(E3M-21dpi-lesion) vs (E4M-21dpi-lesion)	HBS1L	Hbs1-like (S. cerevisiae)	-0.664636
(E3M-21dpi-lesion) vs (E4M-21dpi-lesion)	EMP3	epithelial membrane protein 3	-0.664861
(E3M-21dpi-lesion) vs (E4M-21dpi-lesion)	FAM229B	family with sequence similarity 229, member B	-0.671243
(E3M-21dpi-lesion) vs (E4M-21dpi-lesion)	ATL2	atlastin GTPase 2	-0.675677
(E3M-21dpi-lesion) vs (E4M-21dpi-lesion)	RCBTB2	regulator of chromosome condensation (RCC1) and BTB (POZ) domain containing protein 2	-0.677997
(E3M-21dpi-lesion) vs (E4M-21dpi-lesion)	PPIG	peptidyl-prolyl isomerase G (cyclophilin G)	-0.678968
(E3M-21dpi-lesion) vs (E4M-21dpi-lesion)	SARDH	sarcosine dehydrogenase	-0.681284
(E3M-21dpi-lesion) vs (E4M-21dpi-lesion)	PHAX	phosphorylated adaptor for RNA export	-0.683176
(E3M-21dpi-lesion) vs (E4M-21dpi-lesion)	SRSF1	serine and arginine-rich splicing factor 1	-0.684019
(E3M-21dpi-lesion) vs (E4M-21dpi-lesion)	OXR1	oxidation resistance 1	-0.685161
(E3M-21dpi-lesion) vs (E4M-21dpi-lesion)	BDH1	3-hydroxybutyrate dehydrogenase, type 1	-0.687493
(E3M-21dpi-lesion) vs (E4M-21dpi-lesion)	SZRD1	SUZ RNA binding domain containing 1	-0.691007
(E3M-21dpi-lesion) vs (E4M-21dpi-lesion)	DHRS1	dehydrogenase/reductase (SDR family) member 1	-0.69157
(E3M-21dpi-lesion) vs (E4M-21dpi-lesion)	FLNC	filamin C, gamma	-0.692102
(E3M-21dpi-lesion) vs (E4M-21dpi-lesion)	TYRO3	TYRO3 protein tyrosine kinase 3	-0.694515
(E3M-21dpi-lesion) vs (E4M-21dpi-lesion)	HNRNPU	heterogeneous nuclear ribonucleoprotein U	-0.69838
(E3M-21dpi-lesion) vs (E4M-21dpi-lesion)	CPSF6	cleavage and polyadenylation specific factor 6	-0.701418
(E3M-21dpi-lesion) vs (E4M-21dpi-lesion)	LMO2	LIM domain only 2	-0.701846
(E3M-21dpi-lesion) vs (E4M-21dpi-lesion)	IPO7	importin 7	-0.707634
(E3M-21dpi-lesion) vs (E4M-21dpi-lesion)	CD84	CD84 antigen	-0.70856
(E3M-21dpi-lesion) vs (E4M-21dpi-lesion)	ACSL6	acyl-CoA synthetase long-chain family member 6	-0.709987
(E3M-21dpi-lesion) vs (E4M-21dpi-lesion)	ZFP451	zinc finger protein 451	-0.715354
(E3M-21dpi-lesion) vs (E4M-21dpi-lesion)	DDX3Y	DEAD (Asp-Glu-Ala-Asp) box polypeptide 3, Y-linked	-0.717165
(E3M-21dpi-lesion) vs (E4M-21dpi-lesion)	KIF2A	kinesin family member 2A	-0.717763
(E3M-21dpi-lesion) vs (E4M-21dpi-lesion)	MATR3	matrin 3	-0.718425
(E3M-21dpi-lesion) vs (E4M-21dpi-lesion)	AEBP2	AE binding protein 2	-0.722216
(E3M-21dpi-lesion) vs (E4M-21dpi-lesion)	DCLK1	doublecortin-like kinase 1	-0.741987
(E3M-21dpi-lesion) vs (E4M-21dpi-lesion)	AFTPH	aftiphilin	-0.744047
(E3M-21dpi-lesion) vs (E4M-21dpi-lesion)	DOCK4	dedicator of cytokinesis 4	-0.74585
(E3M-21dpi-lesion) vs (E4M-21dpi-lesion)	SEC22B	SEC22 homolog B, vesicle trafficking protein	-0.74933
(E3M-21dpi-lesion) vs (E4M-21dpi-lesion)	SPOCK3	sparc/osteonectin, cwcv and kazal-like domains proteoglycan 3	-0.751619
(E3M-21dpi-lesion) vs (E4M-21dpi-lesion)	TM9SF3	transmembrane 9 superfamily member 3	-0.754894
(E3M-21dpi-lesion) vs (E4M-21dpi-lesion)	SAT1	spermidine/spermine N1-acetyl transferase 1	-0.756968
(E3M-21dpi-lesion) vs (E4M-21dpi-lesion)	GLMN	glomulin, FKBP associated protein	-0.759412
(E3M-21dpi-lesion) vs (E4M-21dpi-lesion)	ACAD11	acyl-Coenzyme A dehydrogenase family, member 11	-0.76366
(E3M-21dpi-lesion) vs (E4M-21dpi-lesion)	DDX1	DEAD (Asp-Glu-Ala-Asp) box polypeptide 1	-0.764589
(E3M-21dpi-lesion) vs (E4M-21dpi-lesion)	CADM2	cell adhesion molecule 2	-0.765141
(E3M-21dpi-lesion) vs (E4M-21dpi-lesion)	STRBP	spermatid perinuclear RNA binding protein	-0.766983
(E3M-21dpi-lesion) vs (E4M-21dpi-lesion)	DOCK10	dedicator of cytokinesis 10	-0.769028
(E3M-21dpi-lesion) vs (E4M-21dpi-lesion)	ZDBF2	zinc finger, DBF-type containing 2	-0.772409
(E3M-21dpi-lesion) vs (E4M-21dpi-lesion)	ZFAND2B	zinc finger, AN1 type domain 2B	-0.772421
(E3M-21dpi-lesion) vs (E4M-21dpi-lesion)	TTYH1	tweety family member 1	-0.772674
(E3M-21dpi-lesion) vs (E4M-21dpi-lesion)	ENTPD1	ectonucleoside triphosphate diphosphohydrolase 1	-0.77284
(E3M-21dpi-lesion) vs (E4M-21dpi-lesion)	DGKI	diacylglycerol kinase, iota	-0.774962
(E3M-21dpi-lesion) vs (E4M-21dpi-lesion)	TUG1	taurine upregulated gene 1	-0.777998
(E3M-21dpi-lesion) vs (E4M-21dpi-lesion)	RAB11FIP2	RAB11 family interacting protein 2 (class I)	-0.778229
(E3M-21dpi-lesion) vs (E4M-21dpi-lesion)	ZFP644	zinc finger protein 644	-0.782552
(E3M-21dpi-lesion) vs (E4M-21dpi-lesion)	AKAP5	A kinase (PRKA) anchor protein 5	-0.783767
(E3M-21dpi-lesion) vs (E4M-21dpi-lesion)	MIB1	mindbomb E3 ubiquitin protein ligase 1	-0.786924
(E3M-21dpi-lesion) vs (E4M-21dpi-lesion)	GRN	granulin	-0.78898
(E3M-21dpi-lesion) vs (E4M-21dpi-lesion)	NRCAM	neuronal cell adhesion molecule	-0.789106
(E3M-21dpi-lesion) vs (E4M-21dpi-lesion)	FAM184A	family with sequence similarity 184, member A	-0.792974
(E3M-21dpi-lesion) vs (E4M-21dpi-lesion)	CD1D1	CD1d1 antigen	-0.802615
(E3M-21dpi-lesion) vs (E4M-21dpi-lesion)	TPP2	tripeptidyl peptidase II	-0.812437
(E3M-21dpi-lesion) vs (E4M-21dpi-lesion)	METAP2	methionine aminopeptidase 2	-0.815489
(E3M-21dpi-lesion) vs (E4M-21dpi-lesion)	TULP4	tubby like protein 4	-0.816907
(E3M-21dpi-lesion) vs (E4M-21dpi-lesion)	FBXL3	F-box and leucine-rich repeat protein 3	-0.82467
(E3M-21dpi-lesion) vs (E4M-21dpi-lesion)	MAGI2	membrane associated guanylate kinase, WW and PDZ domain containing 2	-0.825413
(E3M-21dpi-lesion) vs (E4M-21dpi-lesion)	SERPINB9	serine (or cysteine) peptidase inhibitor, clade B, member 9	-0.828497
(E3M-21dpi-lesion) vs (E4M-21dpi-lesion)	GOLGA4	golgi autoantigen, golgin subfamily a, 4	-0.829759
(E3M-21dpi-lesion) vs (E4M-21dpi-lesion)	DGKK	diacylglycerol kinase kappa	-0.830256
(E3M-21dpi-lesion) vs (E4M-21dpi-lesion)	UTP14B	UTP14B small subunit processome component	-0.833676
(E3M-21dpi-lesion) vs (E4M-21dpi-lesion)	ASPH	aspartate-beta-hydroxylase	-0.838059
(E3M-21dpi-lesion) vs (E4M-21dpi-lesion)	ERCC8	excision repaiross-complementing rodent repair deficiency, complementation group 8	-0.839068
(E3M-21dpi-lesion) vs (E4M-21dpi-lesion)	ZFP148	zinc finger protein 148	-0.842556
(E3M-21dpi-lesion) vs (E4M-21dpi-lesion)	ITGB5	integrin beta 5	-0.84403
(E3M-21dpi-lesion) vs (E4M-21dpi-lesion)	TTC19	tetratricopeptide repeat domain 19	-0.844427
(E3M-21dpi-lesion) vs (E4M-21dpi-lesion)	ADCYAP1	adenylate cyclase activating polypeptide 1	-0.854446
(E3M-21dpi-lesion) vs (E4M-21dpi-lesion)	RPP21	ribonuclease P 21 subunit	-0.856476
(E3M-21dpi-lesion) vs (E4M-21dpi-lesion)	SEMA3C	sema domain, immunoglobulin domain (Ig), short basic domain, secreted, (semaphorin) 3C	-0.864598
(E3M-21dpi-lesion) vs (E4M-21dpi-lesion)	SLC30A6	solute carrier family 30 (zinc transporter), member 6	-0.868532
(E3M-21dpi-lesion) vs (E4M-21dpi-lesion)	ABHD17B	abhydrolase domain containing 17B	-0.869591
(E3M-21dpi-lesion) vs (E4M-21dpi-lesion)	TRIM12C	tripartite motif-containing 12C	-0.871527
(E3M-21dpi-lesion) vs (E4M-21dpi-lesion)	PLK3	polo like kinase 3	-0.877642
(E3M-21dpi-lesion) vs (E4M-21dpi-lesion)	TMF1	TATA element modulatory factor 1	-0.883543
(E3M-21dpi-lesion) vs (E4M-21dpi-lesion)	SLC37A3	solute carrier family 37 (glycerol-3-phosphate transporter), member 3	-0.892097
(E3M-21dpi-lesion) vs (E4M-21dpi-lesion)	RABEPK	Rab9 effector protein with kelch motifs	-0.898949
(E3M-21dpi-lesion) vs (E4M-21dpi-lesion)	RSF1	remodeling and spacing factor 1	-0.901058
(E3M-21dpi-lesion) vs (E4M-21dpi-lesion)	CELA1	chymotrypsin-like elastase family, member 1	-0.914227
(E3M-21dpi-lesion) vs (E4M-21dpi-lesion)	TMBIM4	transmembrane BAX inhibitor motif containing 4	-0.9258
(E3M-21dpi-lesion) vs (E4M-21dpi-lesion)	2700097O09RIK	RIKEN cDNA 2700097O09 gene	-0.926602
(E3M-21dpi-lesion) vs (E4M-21dpi-lesion)	TMEM106A	transmembrane protein 106A	-0.935576
(E3M-21dpi-lesion) vs (E4M-21dpi-lesion)	CLP1	CLP1, cleavage and polyadenylation factor I subunit	-0.935971
(E3M-21dpi-lesion) vs (E4M-21dpi-lesion)	SLC27A3	solute carrier family 27 (fatty acid transporter), member 3	-0.939645
(E3M-21dpi-lesion) vs (E4M-21dpi-lesion)	AIF1	allograft inflammatory factor 1	-0.941683
(E3M-21dpi-lesion) vs (E4M-21dpi-lesion)	C530008M17RIK	RIKEN cDNA C530008M17 gene	-0.947719
(E3M-21dpi-lesion) vs (E4M-21dpi-lesion)	PTPRZ1	protein tyrosine phosphatase, receptor type Z, polypeptide 1	-0.959839
(E3M-21dpi-lesion) vs (E4M-21dpi-lesion)	ARHGAP9	Rho GTPase activating protein 9	-0.963837
(E3M-21dpi-lesion) vs (E4M-21dpi-lesion)	NIPSNAP3B	nipsnap homolog 3B	-0.971057
(E3M-21dpi-lesion) vs (E4M-21dpi-lesion)	POLR2D	polymerase (RNA) II (DNA directed) polypeptide D	-0.984567
(E3M-21dpi-lesion) vs (E4M-21dpi-lesion)	TSPAN12	tetraspanin 12	-0.995776
(E3M-21dpi-lesion) vs (E4M-21dpi-lesion)	BOD1L	biorientation of chromosomes in cell division 1-like	-1.01656
(E3M-21dpi-lesion) vs (E4M-21dpi-lesion)	NPY5R	neuropeptide Y receptor Y5	-1.01685
(E3M-21dpi-lesion) vs (E4M-21dpi-lesion)	MLX	MAX-like protein X	-1.01872
(E3M-21dpi-lesion) vs (E4M-21dpi-lesion)	LINS1	lines homolog 1	-1.03133
(E3M-21dpi-lesion) vs (E4M-21dpi-lesion)	ARAP2	ArfGAP with RhoGAP domain, ankyrin repeat and PH domain 2	-1.03148
(E3M-21dpi-lesion) vs (E4M-21dpi-lesion)	RGS19	regulator of G-protein signaling 19	-1.03438
(E3M-21dpi-lesion) vs (E4M-21dpi-lesion)	RABGAP1L	RAB GTPase activating protein 1-like	-1.05179
(E3M-21dpi-lesion) vs (E4M-21dpi-lesion)	TMEM159	transmembrane protein 159	-1.05561
(E3M-21dpi-lesion) vs (E4M-21dpi-lesion)	BICD1	BICD cargo adaptor 1	-1.06536
(E3M-21dpi-lesion) vs (E4M-21dpi-lesion)	A530058N18RIK	RIKEN cDNA A530058N18 gene	-1.07336
(E3M-21dpi-lesion) vs (E4M-21dpi-lesion)	MPP7	membrane protein, palmitoylated 7 (MAGUK p55 subfamily member 7)	-1.08124
(E3M-21dpi-lesion) vs (E4M-21dpi-lesion)	GBP6	guanylate binding protein 6	-1.08199
(E3M-21dpi-lesion) vs (E4M-21dpi-lesion)	SMIM8	small integral membrane protein 8	-1.09067
(E3M-21dpi-lesion) vs (E4M-21dpi-lesion)	TPK1	thiamine pyrophosphokinase	-1.10867
(E3M-21dpi-lesion) vs (E4M-21dpi-lesion)	CSE1L	chromosome segregation 1-like (S. cerevisiae)	-1.1224
(E3M-21dpi-lesion) vs (E4M-21dpi-lesion)	SLC46A3	solute carrier family 46, member 3	-1.12885
(E3M-21dpi-lesion) vs (E4M-21dpi-lesion)	SLITRK4	SLIT and NTRK-like family, member 4	-1.13886
(E3M-21dpi-lesion) vs (E4M-21dpi-lesion)	MAGOH	mago homolog, exon junction complex core component	-1.16215
(E3M-21dpi-lesion) vs (E4M-21dpi-lesion)	NAALAD2	N-acetylated alpha-linked acidic dipeptidase 2	-1.16594
(E3M-21dpi-lesion) vs (E4M-21dpi-lesion)	LRP1B	low density lipoprotein-related protein 1B	-1.17316
(E3M-21dpi-lesion) vs (E4M-21dpi-lesion)	TMEM126A	transmembrane protein 126A	-1.19969
(E3M-21dpi-lesion) vs (E4M-21dpi-lesion)	PLSCR2	phospholipid scramblase 2	-1.20809
(E3M-21dpi-lesion) vs (E4M-21dpi-lesion)	DES	desmin	-1.23759
(E3M-21dpi-lesion) vs (E4M-21dpi-lesion)	TAC1	tachykinin 1	-1.24391
(E3M-21dpi-lesion) vs (E4M-21dpi-lesion)	SERPINF2	serine (or cysteine) peptidase inhibitor, clade F, member 2	-1.25356
(E3M-21dpi-lesion) vs (E4M-21dpi-lesion)	NPB	neuropeptide B	-1.2574
(E3M-21dpi-lesion) vs (E4M-21dpi-lesion)	GM5141	predicted gene 5141	-1.26638
(E3M-21dpi-lesion) vs (E4M-21dpi-lesion)	PMS1	PMS1 homolog 1, mismatch repair system component	-1.27056
(E3M-21dpi-lesion) vs (E4M-21dpi-lesion)	ATRX	ATRX, chromatin remodeler	-1.27148
(E3M-21dpi-lesion) vs (E4M-21dpi-lesion)	UBE3A	ubiquitin protein ligase E3A	-1.27399
(E3M-21dpi-lesion) vs (E4M-21dpi-lesion)	GNA15	guanine nucleotide binding protein, alpha 15	-1.29984
(E3M-21dpi-lesion) vs (E4M-21dpi-lesion)	SHC3	src homology 2 domain-containing transforming protein C3	-1.30206
(E3M-21dpi-lesion) vs (E4M-21dpi-lesion)	PCK1	phosphoenolpyruvate carboxykinase 1, cytosolic	-1.31405
(E3M-21dpi-lesion) vs (E4M-21dpi-lesion)	FAS	Fas (TNF receptor superfamily member 6)	-1.32904
(E3M-21dpi-lesion) vs (E4M-21dpi-lesion)	CCL12	chemokine (C-C motif) ligand 12	-1.34184
(E3M-21dpi-lesion) vs (E4M-21dpi-lesion)	ANKRD1	ankyrin repeat domain 1 (cardiac muscle)	-1.36301
(E3M-21dpi-lesion) vs (E4M-21dpi-lesion)	CCL3	chemokine (C-C motif) ligand 3	-1.41187
(E3M-21dpi-lesion) vs (E4M-21dpi-lesion)	FHAD1	forkhead-associated (FHA) phosphopeptide binding domain 1	-1.44584
(E3M-21dpi-lesion) vs (E4M-21dpi-lesion)	CRH	corticotropin releasing hormone	-1.46979
(E3M-21dpi-lesion) vs (E4M-21dpi-lesion)	RN7S1	7S RNA 1	-1.47817
(E3M-21dpi-lesion) vs (E4M-21dpi-lesion)	MS4A7	membrane-spanning 4-domains, subfamily A, member 7	-1.48652
(E3M-21dpi-lesion) vs (E4M-21dpi-lesion)	UCMA	upper zone of growth plate and cartilage matrix associated	-1.49439
(E3M-21dpi-lesion) vs (E4M-21dpi-lesion)	RN7S2	7S RNA 2	-1.49517
(E3M-21dpi-lesion) vs (E4M-21dpi-lesion)	CD48	CD48 antigen	-1.50729
(E3M-21dpi-lesion) vs (E4M-21dpi-lesion)	MMP12	matrix metallopeptidase 12	-1.52866
(E3M-21dpi-lesion) vs (E4M-21dpi-lesion)	CD52	CD52 antigen	-1.55773
(E3M-21dpi-lesion) vs (E4M-21dpi-lesion)	ANKRD12	ankyrin repeat domain 12	-1.58266
(E3M-21dpi-lesion) vs (E4M-21dpi-lesion)	KLHL11	kelch-like 11	-1.58465
(E3M-21dpi-lesion) vs (E4M-21dpi-lesion)	SLC8A1	solute carrier family 8 (sodium/calcium exchanger), member 1	-1.59804
(E3M-21dpi-lesion) vs (E4M-21dpi-lesion)	SERPINA3K	serine (or cysteine) peptidase inhibitor, clade A, member 3K	-1.59853
(E3M-21dpi-lesion) vs (E4M-21dpi-lesion)	RN7SK	RNA, 7SK, nuclear	-1.61403
(E3M-21dpi-lesion) vs (E4M-21dpi-lesion)	HAPLN3	hyaluronan and proteoglycan link protein 3	-1.61477
(E3M-21dpi-lesion) vs (E4M-21dpi-lesion)	MS4A6D	membrane-spanning 4-domains, subfamily A, member 6D	-1.63732
(E3M-21dpi-lesion) vs (E4M-21dpi-lesion)	APOA1	apolipoprotein A-I	-1.68358
(E3M-21dpi-lesion) vs (E4M-21dpi-lesion)	GM11423	predicted gene 11423	-1.70176
(E3M-21dpi-lesion) vs (E4M-21dpi-lesion)	ACTN3	actinin alpha 3	-1.78057
(E3M-21dpi-lesion) vs (E4M-21dpi-lesion)	CYP2E1	cytochrome P450, family 2, subfamily e, polypeptide 1	-1.79064
(E3M-21dpi-lesion) vs (E4M-21dpi-lesion)	CCL4	chemokine (C-C motif) ligand 4	-1.82866
(E3M-21dpi-lesion) vs (E4M-21dpi-lesion)	CAR3	carbonic anhydrase 3	-1.98839
(E3M-21dpi-lesion) vs (E4M-21dpi-lesion)	RPPH1	ribonuclease P RNA component H1	-2.02069
(E3M-21dpi-lesion) vs (E4M-21dpi-lesion)	SERPINA1E	serine (or cysteine) peptidase inhibitor, clade A, member 1E	-2.04479
(E3M-21dpi-lesion) vs (E4M-21dpi-lesion)	ACTC1	actin, alpha, cardiac muscle 1	-2.07947
(E3M-21dpi-lesion) vs (E4M-21dpi-lesion)	MYH4	myosin, heavy polypeptide 4, skeletal muscle	-2.13914
(E3M-21dpi-lesion) vs (E4M-21dpi-lesion)	TNNI2	troponin I, skeletal, fast 2	-2.25637
(E3M-21dpi-lesion) vs (E4M-21dpi-lesion)	SLN	sarcolipin	-2.3371
(E3M-21dpi-lesion) vs (E4M-21dpi-lesion)	GC	vitamin D binding protein	-2.38232
(E3M-21dpi-lesion) vs (E4M-21dpi-lesion)	TTR	transthyretin	-2.44743
(E3M-21dpi-lesion) vs (E4M-21dpi-lesion)	SERPINA1C	serine (or cysteine) peptidase inhibitor, clade A, member 1C	-2.46621
(E3M-21dpi-lesion) vs (E4M-21dpi-lesion)	BAIAP2L2	BAI1-associated protein 2-like 2	-2.48369
(E3M-21dpi-lesion) vs (E4M-21dpi-lesion)	ALB	albumin	-2.54142
(E3M-21dpi-lesion) vs (E4M-21dpi-lesion)	MYL7	myosin, light polypeptide 7, regulatory	-2.56609
(E3M-21dpi-lesion) vs (E4M-21dpi-lesion)	TCAP	titin-cap	-2.71258
(E3M-21dpi-lesion) vs (E4M-21dpi-lesion)	PDE2A	phosphodiesterase 2A, cGMP-stimulated	-2.7936
(E3M-21dpi-lesion) vs (E4M-21dpi-lesion)	APOC3	apolipoprotein C-III	-2.90329
(E3M-21dpi-lesion) vs (E4M-21dpi-lesion)	APOA2	apolipoprotein A-II	-3.23867
(E3M-21dpi-lesion) vs (E4M-21dpi-lesion)	ATP2A1	ATPase, Ca++ transporting, cardiac muscle, fast twitch 1	-3.79803
(E3M-21dpi-lesion) vs (E4M-21dpi-lesion)	AHSG	alpha-2-HS-glycoprotein	-3.8275
(E3M-21dpi-lesion) vs (E4M-21dpi-lesion)	MUP3	major urinary protein 3	-3.82978
(E3M-21dpi-lesion) vs (E4M-21dpi-lesion)	ACTA1	actin, alpha 1, skeletal muscle	-4.27179
(E3M-21dpi-lesion) vs (E4M-21dpi-lesion)	TNNT3	troponin T3, skeletal, fast	-4.46093
(E3M-21dpi-lesion) vs (E4M-21dpi-lesion)	MYL1	myosin, light polypeptide 1	-4.59511
